# Supplementary material for: Circular Permutation in Proteins
Source: PLoS Comput Biol. 2012 Mar 29;8(3):e1002445. doi: 10.1371/journal.pcbi.1002445 (PMC3320104; doi:10.1371/journal.pcbi.1002445)
Supplement: Text S1 — Version history of the text file (XML); figures are also available in their original formats: Figure 1, Figure 2, Figure 3, Figure 4, Figure 5, Figure 6. (XML) [file pcbi.1002445.s001.xml]

<mediawiki xmlns="http://www.mediawiki.org/xml/export-0.5/" xmlns:xsi="http://www.w3.org/2001/XMLSchema-instance" xsi:schemaLocation="http://www.mediawiki.org/xml/export-0.5/ http://www.mediawiki.org/xml/export-0.5.xsd" version="0.5" xml:lang="en">
  <siteinfo>
    <sitename>PisasterWiki</sitename>
    <base>http://pisaster.ucsd.edu/wiki/index.php/Main_Page</base>
    <generator>MediaWiki 1.17.0</generator>
    <case>first-letter</case>
    <namespaces>
      <namespace key="-2" case="first-letter">Media</namespace>
      <namespace key="-1" case="first-letter">Special</namespace>
      <namespace key="0" case="first-letter" />
      <namespace key="1" case="first-letter">Talk</namespace>
      <namespace key="2" case="first-letter">User</namespace>
      <namespace key="3" case="first-letter">User talk</namespace>
      <namespace key="4" case="first-letter">PisasterWiki</namespace>
      <namespace key="5" case="first-letter">PisasterWiki talk</namespace>
      <namespace key="6" case="first-letter">File</namespace>
      <namespace key="7" case="first-letter">File talk</namespace>
      <namespace key="8" case="first-letter">MediaWiki</namespace>
      <namespace key="9" case="first-letter">MediaWiki talk</namespace>
      <namespace key="10" case="first-letter">Template</namespace>
      <namespace key="11" case="first-letter">Template talk</namespace>
      <namespace key="12" case="first-letter">Help</namespace>
      <namespace key="13" case="first-letter">Help talk</namespace>
      <namespace key="14" case="first-letter">Category</namespace>
      <namespace key="15" case="first-letter">Category talk</namespace>
    </namespaces>
  </siteinfo>
  <page>
    <title>Circular permutation in proteins</title>
    <id>2</id>
    <revision>
      <id>2</id>
      <timestamp>2011-10-12T23:39:59Z</timestamp>
      <contributor>
        <username>Spencer Bliven</username>
        <id>1</id>
      </contributor>
      <comment>Initial version, from Andorsch's wikipedia edits (http://en.wikipedia.org/w/index.php?title=Circular_permutation_in_proteins&amp;oldid=431415525) and my own modifications</comment>
      <text xml:space="preserve" bytes="8500">'''Circular permutation''' is a process during [[Evolution|evolution]] that changes the order of [[Amino_acids|amino acids]] in a [[Protein_sequence|protein sequence]], resulting in a [[Protein_structure|protein structure]] with different connectivity, but overall similar three dimensional shape. Artificially created permutations have been used for various purposes in [[Protein_engineering|protein engineering]] and [[Protein_design|design]]. This is directly analogous to the mathematical notion of a [[cyclic permutation]] over the set of residues in a protein.


==Evolution==

[[Image:ConcanavalinALectin.png |thumb|Two proteins that are related by a circular permutation: [[Concanavalin_a|Concanavalin A]] (left) {{PDB|3cna}}, and Peanut Lectin (right), {{PDB|2pel}}. The two proteins are colored using a “rainbow” coloring scheme, showing the N-terminus in red and C-terminus in blue. As can be seen the 3-dimensional fold is highly similar, however the N and C- termini are located on different positions of the protein.  &lt;ref name=&quot;Cunningham&quot;&gt;{{cite journal |author=Cunningham et al |year=1976 |title=Favin versus concanavalin A: Circularly permuted amino acid sequences |journal=PNAS |volume= 76|issue=7 |pages=3218-3222 |pmid=16592676}}&lt;/ref&gt;]]

Three models are currently used to explain the creation of circularly permuted proteins. All three have compelling examples supporting them, but the relative contribution of each model in evolution is still under debate (Weiner06).

===Post-translational modification===

[[Post-translational modification]] is the most direct way of creating a circular permutation. This can happen spontaneously through [[auto-catalysis]], as in the case of Concanavalin A (Bowles88), or can require restriction enzymes and ligases (needs ref, or possibly use Goldenberg83 artificial case).

===Permutation by Duplication===

[[Image: cp_evolution.png|thumb| Permutation by Duplication mechanism, fission/fusion mechanism]]

The earliest model proposed for circular permutations to occur in [[Gene|genes]] rather than in proteins after translation is the permutation by duplication mechanism (Cunningham79). In this model, a precursor gene first undergoes a duplication and fusion to form a large [[tandem repeat]]. Next, [[Codon#Start.2Fstop_codons|start and stop codons]] are introduced

A model that can explain how circular permutations can occur during [[Evolution|evolution]] is [[Gene_duplication|gene duplication]] of a precursor [[Gene|gene]].
&lt;ref name=&quot;Jeltsch&quot;&gt;{{cite journal |author=Jeltsch A |year=1999 |title=Circular permutations in the molecular evolution of DNA methyltransferases |journal=J. Mol. Evol. |volume= 49|issue=1 |pages=161-164 |pmid=10368444  }}&lt;/ref&gt;
If both genes become fused this leads to a tandem protein. The 5’ and 3’ part of the gene can get lost again for example by insertion of a [[Stop_codon|stop codon]]. Many [[Protein_structure|protein structures]] are observed to have their [[N_terminus|N-]] and [[C_terminus|C-termini]] in close proximity in space. This characteristic contributes that such permutation events can get tolerated. The N- and C-termini of the protein are fused and different N- and C- termini are being introduced, while keeping the overall arrangements of [[Protein_structure#Secondary_structure|secondary structure elements]] essentially unmodified.

* expect intermediate proteins
* start/stop will tend to preserve exactly one copy of each section of the original protein, while tolerating the loss of duplicated portions

===Fission and Fusion===

A third model for the evolution of circular permutations starts with two partial proteins. These may represent two independent polypeptides (such as two parts of a [[heterodimer]]), or may have originally been halves of a single protein which underwent a fission event to become two polypeptides.

The two proteins can later fuse together to form a single polypeptide. Regardless of which protein comes first, this fusion protein may show similar function. Thus if a fusion between two proteins occurs twice in evolution (either between [[paralogues]] within the same species or between [[orthologues]] in different species) but in a different order, the resulting fusion proteins will be related by a circular permutation.

* Expect to see the halves independently

==The Role of circular permutation in protein engineering==

Artificially constructed circularly permuted proteins are being used in [[Protein_engineering|protein engineering]] to stabilize proteins. They have been show to decrease the [[Proteolysis|proteolytic]] susceptibility of [[Recombinant_protein|recombinant proteins]] &lt;ref name=&quot;whitehead&quot;&gt;{{cite journal |author=Whitehead et al |year=2009 |title=Tying up the loose ends: circular permutation decreases the proteolytic susceptibility of recombinant proteins |journal=Prot Eng. Design |volume=22|issue=10 |pages=607-513 |pmid=19622546  }}&lt;/ref&gt;, They have been used used to insert [[Protein_domain|domains]] into [[Green_fluorescent_protein|green fluorescent protein]] &lt;ref name=&quot;Baird&quot;&gt;{{cite journal |author=Baird GS, Zacharias DA, Tsien RY. |year=1999 |title=Circular permutation and receptor insertion within green fluorescent proteins. |journal=PNAS |volume=96|issue=20 |pages=11241-11246. |pmid= 10500161  }}&lt;/ref&gt;. There are several studies that use circular permutations to manipulate protein scaffolds, resulting in improved [[Catalysis|catalytic activity]] and altered substrate or [[Ligand_binding|ligand binding]] affinity. Circular permutations have been also used to enable the design of novel [[Biocatalyst|biocatalysts]] and biosensors. For a review on this see &lt;ref name=&quot;Yu&quot;&gt;{{cite journal |author=Yu and Lutz |year=2011 |title=Circular permutation: a different way to engineer enzyme structure and function. |journal=Trends Biotechnol.  |volume=29|issue=1|pages=18-25 |pmid=     21087800  }}&lt;/ref&gt;.


==History==
In 1979, Bruce Cunningham and his colleagues discovered the first instance of a circular permutation in nature (Cunningham79). After determining the peptide sequence of the protein [[Flavin]], they noticed its similarity a known protein [[Concanavalin_a|Concanavalin A]], but that the ends were circularly permuted. Later work confirmed the circular permutation (Einspar86) and showed that Concanavalin A is circularly permuted post-translationally (Carrington85).

After the discovery of a natural circular permutation, researchers searched for a way to emulate this process. In 1983, David Goldenberg and Thomas Creighton were able to create a circularly permuted version of a protein by chemically ligating the termini to create a [[cyclic protein]], then introducing new termini elsewhere using [[trypsin]] (Goldenber83). In 1989, Karolin Luger her colleagues introduced a genetic method for making circular permutations by carefully fragmenting and ligating DNA (Luger 89). This method allowed for permutations to be introduced at arbitrary sites, and is still used today to design circularly permuted proteins in the lab.

Despite the early discovery of post-translational circular permutations and the suggestion of a possible genetic mechanism for evolving circular permutants, it was not until 1995 that the first circularly permuted gene was discovered.  [[Saposins]] are a class of small [[antimicrobial]] peptides which often occur together in multi-domain chains. Christopher Ponting and Robert Russel identified a circularly permuted version of a saposin inserted into plant [[aspartic proteinase]], which they light-heartedly nicknamed swaposin [[Pontin95]]. Saposin and swaposin were the first known case of two natural genes related by a circular permutation.

Hundreds of examples of circular permutations were subsequently discovered in nature and produced in the laboratory. The &lt;a&gt;Circular Permutation Database&lt;/a&gt; contains 2,238 circularly permuted proteins with know structures, and many more are known without structures (Lo09).


==Acknowledgements==
A stub of this article authored primarily by AP was previously published on wikipedia. While the authors were careful not to include the work of others, they would like to thank individuals from the wikipedia community for their contributions to that stub.

==Further reading==
* David Goodsell (2010) ''Concanavalin A and Circular Permutation'' RCSB PDB Molecule of the Month  [http://www.rcsb.org/pdb/101/motm.do?momID=124 ]

==See Also==
* [[Circular Permutation]]

== References ==
{{reflist|2}}</text>
    </revision>
    <revision>
      <id>5</id>
      <timestamp>2011-10-13T02:08:05Z</timestamp>
      <contributor>
        <username>Quantum7</username>
        <id>2</id>
      </contributor>
      <text xml:space="preserve" bytes="8508">'''Circular permutation''' is a process during [[Evolution|evolution]] that changes the order of [[Amino_acids|amino acids]] in a [[Protein_sequence|protein sequence]], resulting in a [[Protein_structure|protein structure]] with different connectivity, but overall similar three dimensional shape. Artificially created permutations have been used for various purposes in [[Protein_engineering|protein engineering]] and [[Protein_design|design]]. This is directly analogous to the mathematical notion of a [[cyclic permutation]] over the set of residues in a protein.


==Evolution==

[[Image:ConcanavalinALectin.png |thumb|Two proteins that are related by a circular permutation: [[Concanavalin_a|Concanavalin A]] (left) {{PDB|3cna}}, and Peanut Lectin (right), {{PDB|2pel}}. The two proteins are colored using a “rainbow” coloring scheme, showing the N-terminus in red and C-terminus in blue. As can be seen the 3-dimensional fold is highly similar, however the N and C- termini are located on different positions of the protein.  &lt;ref name=&quot;Cunningham&quot;&gt;{{cite journal |author=Cunningham et al |year=1976 |title=Favin versus concanavalin A: Circularly permuted amino acid sequences |journal=PNAS |volume= 76|issue=7 |pages=3218-3222 |pmid=16592676}}&lt;/ref&gt;]]

Three models are currently used to explain the creation of circularly permuted proteins. All three have compelling examples supporting them, but the relative contribution of each model in evolution is still under debate (Weiner06).

===Post-translational modification===

[[Post-translational modification]] is the most direct way of creating a circular permutation. This can happen spontaneously through [[auto-catalysis]], as in the case of Concanavalin A (Bowles88), or can require restriction enzymes and ligases (needs ref, or possibly use Goldenberg83 artificial case).

===Permutation by Duplication===

[[Image: cp_evolution.png|thumb| Permutation by Duplication mechanism, fission/fusion mechanism]]

The earliest model proposed for circular permutations to occur in [[Gene|genes]] rather than in proteins after translation is the permutation by duplication mechanism (Cunningham79). In this model, a precursor gene first undergoes a duplication and fusion to form a large [[tandem repeat]]. Next, [[Codon#Start.2Fstop_codons|start and stop codons]] are introduced

A model that can explain how circular permutations can occur during [[Evolution|evolution]] is [[Gene_duplication|gene duplication]] of a precursor [[Gene|gene]].
&lt;ref name=&quot;Jeltsch&quot;&gt;{{cite journal |author=Jeltsch A |year=1999 |title=Circular permutations in the molecular evolution of DNA methyltransferases |journal=J. Mol. Evol. |volume= 49|issue=1 |pages=161-164 |pmid=10368444  }}&lt;/ref&gt;
If both genes become fused this leads to a tandem protein. The 5’ and 3’ part of the gene can get lost again for example by insertion of a [[Stop_codon|stop codon]]. Many [[Protein_structure|protein structures]] are observed to have their [[N_terminus|N-]] and [[C_terminus|C-termini]] in close proximity in space. This characteristic contributes that such permutation events can get tolerated. The N- and C-termini of the protein are fused and different N- and C- termini are being introduced, while keeping the overall arrangements of [[Protein_structure#Secondary_structure|secondary structure elements]] essentially unmodified.

* expect intermediate proteins
* start/stop will tend to preserve exactly one copy of each section of the original protein, while tolerating the loss of duplicated portions

===Fission and Fusion===

A third model for the evolution of circular permutations starts with two partial proteins. These may represent two independent polypeptides (such as two parts of a [[heterodimer]]), or may have originally been halves of a single protein which underwent a fission event to become two polypeptides.

The two proteins can later fuse together to form a single polypeptide. Regardless of which protein comes first, this fusion protein may show similar function. Thus if a fusion between two proteins occurs twice in evolution (either between [[paralogues]] within the same species or between [[orthologues]] in different species) but in a different order, the resulting fusion proteins will be related by a circular permutation.

* Expect to see the halves independently

==The Role of circular permutation in protein engineering==

Artificially constructed circularly permuted proteins are being used in [[Protein_engineering|protein engineering]] to stabilize proteins. They have been show to decrease the [[Proteolysis|proteolytic]] susceptibility of [[Recombinant_protein|recombinant proteins]] &lt;ref name=&quot;whitehead&quot;&gt;{{cite journal |author=Whitehead et al |year=2009 |title=Tying up the loose ends: circular permutation decreases the proteolytic susceptibility of recombinant proteins |journal=Prot Eng. Design |volume=22|issue=10 |pages=607-513 |pmid=19622546  }}&lt;/ref&gt;, They have been used used to insert [[Protein_domain|domains]] into [[Green_fluorescent_protein|green fluorescent protein]] &lt;ref name=&quot;Baird&quot;&gt;{{cite journal |author=Baird GS, Zacharias DA, Tsien RY. |year=1999 |title=Circular permutation and receptor insertion within green fluorescent proteins. |journal=PNAS |volume=96|issue=20 |pages=11241-11246. |pmid= 10500161  }}&lt;/ref&gt;. There are several studies that use circular permutations to manipulate protein scaffolds, resulting in improved [[Catalysis|catalytic activity]] and altered substrate or [[Ligand_binding|ligand binding]] affinity. Circular permutations have been also used to enable the design of novel [[Biocatalyst|biocatalysts]] and biosensors. For a review on this see &lt;ref name=&quot;Yu&quot;&gt;{{cite journal |author=Yu and Lutz |year=2011 |title=Circular permutation: a different way to engineer enzyme structure and function. |journal=Trends Biotechnol.  |volume=29|issue=1|pages=18-25 |pmid=     21087800  }}&lt;/ref&gt;.


==History==
In 1979, Bruce Cunningham and his colleagues discovered the first instance of a circular permutation in nature (Cunningham79). After determining the peptide sequence of the protein [[Flavin]], they noticed its similarity a known protein [[Concanavalin_a|Concanavalin A]], but that the ends were circularly permuted. Later work confirmed the circular permutation (Einspar86) and showed that Concanavalin A is circularly permuted post-translationally (Carrington85).

After the discovery of a natural circular permutation, researchers searched for a way to emulate this process. In 1983, David Goldenberg and Thomas Creighton were able to create a circularly permuted version of a protein by chemically ligating the termini to create a [[cyclic protein]], then introducing new termini elsewhere using [[trypsin]] (Goldenber83). In 1989, Karolin Luger her colleagues introduced a genetic method for making circular permutations by carefully fragmenting and ligating DNA (Luger 89). This method allowed for permutations to be introduced at arbitrary sites, and is still used today to design circularly permuted proteins in the lab.

Despite the early discovery of post-translational circular permutations and the suggestion of a possible genetic mechanism for evolving circular permutants, it was not until 1995 that the first circularly permuted gene was discovered.  [[Saposins]] are a class of small [[antimicrobial]] peptides which often occur together in multi-domain chains. Christopher Ponting and Robert Russel identified a circularly permuted version of a saposin inserted into plant [[aspartic proteinase]], which they light-heartedly nicknamed swaposin [[Pontin95]]. Saposin and swaposin were the first known case of two natural genes related by a circular permutation.

Hundreds of examples of circular permutations were subsequently discovered in nature and produced in the laboratory. The &lt;a&gt;Circular Permutation Database&lt;/a&gt; contains 2,238 circularly permuted proteins with know structures, and many more are known without structures (Lo09).


==Acknowledgements==
A stub of this article authored primarily by AP was previously published on wikipedia. While the authors were careful not to include the work of others, they would like to thank individuals from the wikipedia community for their contributions to that stub.

==Further reading==
* David Goodsell (2010) ''Concanavalin A and Circular Permutation'' RCSB PDB Molecule of the Month  [http://www.rcsb.org/pdb/101/motm.do?momID=124 ]

==See Also==
* [[Circular Permutation]]

Change!
== References ==
{{reflist|2}}</text>
    </revision>
    <revision>
      <id>6</id>
      <timestamp>2011-10-13T02:08:28Z</timestamp>
      <contributor>
        <username>Quantum7</username>
        <id>2</id>
      </contributor>
      <comment>Undo revision 5 by [[Special:Contributions/Quantum7|Quantum7]] ([[User talk:Quantum7|talk]])</comment>
      <text xml:space="preserve" bytes="8500">'''Circular permutation''' is a process during [[Evolution|evolution]] that changes the order of [[Amino_acids|amino acids]] in a [[Protein_sequence|protein sequence]], resulting in a [[Protein_structure|protein structure]] with different connectivity, but overall similar three dimensional shape. Artificially created permutations have been used for various purposes in [[Protein_engineering|protein engineering]] and [[Protein_design|design]]. This is directly analogous to the mathematical notion of a [[cyclic permutation]] over the set of residues in a protein.


==Evolution==

[[Image:ConcanavalinALectin.png |thumb|Two proteins that are related by a circular permutation: [[Concanavalin_a|Concanavalin A]] (left) {{PDB|3cna}}, and Peanut Lectin (right), {{PDB|2pel}}. The two proteins are colored using a “rainbow” coloring scheme, showing the N-terminus in red and C-terminus in blue. As can be seen the 3-dimensional fold is highly similar, however the N and C- termini are located on different positions of the protein.  &lt;ref name=&quot;Cunningham&quot;&gt;{{cite journal |author=Cunningham et al |year=1976 |title=Favin versus concanavalin A: Circularly permuted amino acid sequences |journal=PNAS |volume= 76|issue=7 |pages=3218-3222 |pmid=16592676}}&lt;/ref&gt;]]

Three models are currently used to explain the creation of circularly permuted proteins. All three have compelling examples supporting them, but the relative contribution of each model in evolution is still under debate (Weiner06).

===Post-translational modification===

[[Post-translational modification]] is the most direct way of creating a circular permutation. This can happen spontaneously through [[auto-catalysis]], as in the case of Concanavalin A (Bowles88), or can require restriction enzymes and ligases (needs ref, or possibly use Goldenberg83 artificial case).

===Permutation by Duplication===

[[Image: cp_evolution.png|thumb| Permutation by Duplication mechanism, fission/fusion mechanism]]

The earliest model proposed for circular permutations to occur in [[Gene|genes]] rather than in proteins after translation is the permutation by duplication mechanism (Cunningham79). In this model, a precursor gene first undergoes a duplication and fusion to form a large [[tandem repeat]]. Next, [[Codon#Start.2Fstop_codons|start and stop codons]] are introduced

A model that can explain how circular permutations can occur during [[Evolution|evolution]] is [[Gene_duplication|gene duplication]] of a precursor [[Gene|gene]].
&lt;ref name=&quot;Jeltsch&quot;&gt;{{cite journal |author=Jeltsch A |year=1999 |title=Circular permutations in the molecular evolution of DNA methyltransferases |journal=J. Mol. Evol. |volume= 49|issue=1 |pages=161-164 |pmid=10368444  }}&lt;/ref&gt;
If both genes become fused this leads to a tandem protein. The 5’ and 3’ part of the gene can get lost again for example by insertion of a [[Stop_codon|stop codon]]. Many [[Protein_structure|protein structures]] are observed to have their [[N_terminus|N-]] and [[C_terminus|C-termini]] in close proximity in space. This characteristic contributes that such permutation events can get tolerated. The N- and C-termini of the protein are fused and different N- and C- termini are being introduced, while keeping the overall arrangements of [[Protein_structure#Secondary_structure|secondary structure elements]] essentially unmodified.

* expect intermediate proteins
* start/stop will tend to preserve exactly one copy of each section of the original protein, while tolerating the loss of duplicated portions

===Fission and Fusion===

A third model for the evolution of circular permutations starts with two partial proteins. These may represent two independent polypeptides (such as two parts of a [[heterodimer]]), or may have originally been halves of a single protein which underwent a fission event to become two polypeptides.

The two proteins can later fuse together to form a single polypeptide. Regardless of which protein comes first, this fusion protein may show similar function. Thus if a fusion between two proteins occurs twice in evolution (either between [[paralogues]] within the same species or between [[orthologues]] in different species) but in a different order, the resulting fusion proteins will be related by a circular permutation.

* Expect to see the halves independently

==The Role of circular permutation in protein engineering==

Artificially constructed circularly permuted proteins are being used in [[Protein_engineering|protein engineering]] to stabilize proteins. They have been show to decrease the [[Proteolysis|proteolytic]] susceptibility of [[Recombinant_protein|recombinant proteins]] &lt;ref name=&quot;whitehead&quot;&gt;{{cite journal |author=Whitehead et al |year=2009 |title=Tying up the loose ends: circular permutation decreases the proteolytic susceptibility of recombinant proteins |journal=Prot Eng. Design |volume=22|issue=10 |pages=607-513 |pmid=19622546  }}&lt;/ref&gt;, They have been used used to insert [[Protein_domain|domains]] into [[Green_fluorescent_protein|green fluorescent protein]] &lt;ref name=&quot;Baird&quot;&gt;{{cite journal |author=Baird GS, Zacharias DA, Tsien RY. |year=1999 |title=Circular permutation and receptor insertion within green fluorescent proteins. |journal=PNAS |volume=96|issue=20 |pages=11241-11246. |pmid= 10500161  }}&lt;/ref&gt;. There are several studies that use circular permutations to manipulate protein scaffolds, resulting in improved [[Catalysis|catalytic activity]] and altered substrate or [[Ligand_binding|ligand binding]] affinity. Circular permutations have been also used to enable the design of novel [[Biocatalyst|biocatalysts]] and biosensors. For a review on this see &lt;ref name=&quot;Yu&quot;&gt;{{cite journal |author=Yu and Lutz |year=2011 |title=Circular permutation: a different way to engineer enzyme structure and function. |journal=Trends Biotechnol.  |volume=29|issue=1|pages=18-25 |pmid=     21087800  }}&lt;/ref&gt;.


==History==
In 1979, Bruce Cunningham and his colleagues discovered the first instance of a circular permutation in nature (Cunningham79). After determining the peptide sequence of the protein [[Flavin]], they noticed its similarity a known protein [[Concanavalin_a|Concanavalin A]], but that the ends were circularly permuted. Later work confirmed the circular permutation (Einspar86) and showed that Concanavalin A is circularly permuted post-translationally (Carrington85).

After the discovery of a natural circular permutation, researchers searched for a way to emulate this process. In 1983, David Goldenberg and Thomas Creighton were able to create a circularly permuted version of a protein by chemically ligating the termini to create a [[cyclic protein]], then introducing new termini elsewhere using [[trypsin]] (Goldenber83). In 1989, Karolin Luger her colleagues introduced a genetic method for making circular permutations by carefully fragmenting and ligating DNA (Luger 89). This method allowed for permutations to be introduced at arbitrary sites, and is still used today to design circularly permuted proteins in the lab.

Despite the early discovery of post-translational circular permutations and the suggestion of a possible genetic mechanism for evolving circular permutants, it was not until 1995 that the first circularly permuted gene was discovered.  [[Saposins]] are a class of small [[antimicrobial]] peptides which often occur together in multi-domain chains. Christopher Ponting and Robert Russel identified a circularly permuted version of a saposin inserted into plant [[aspartic proteinase]], which they light-heartedly nicknamed swaposin [[Pontin95]]. Saposin and swaposin were the first known case of two natural genes related by a circular permutation.

Hundreds of examples of circular permutations were subsequently discovered in nature and produced in the laboratory. The &lt;a&gt;Circular Permutation Database&lt;/a&gt; contains 2,238 circularly permuted proteins with know structures, and many more are known without structures (Lo09).


==Acknowledgements==
A stub of this article authored primarily by AP was previously published on wikipedia. While the authors were careful not to include the work of others, they would like to thank individuals from the wikipedia community for their contributions to that stub.

==Further reading==
* David Goodsell (2010) ''Concanavalin A and Circular Permutation'' RCSB PDB Molecule of the Month  [http://www.rcsb.org/pdb/101/motm.do?momID=124 ]

==See Also==
* [[Circular Permutation]]

== References ==
{{reflist|2}}</text>
    </revision>
    <revision>
      <id>11</id>
      <timestamp>2011-10-13T22:16:06Z</timestamp>
      <contributor>
        <username>Andreas</username>
        <id>3</id>
      </contributor>
      <comment>/* Evolution */</comment>
      <text xml:space="preserve" bytes="8561">'''Circular permutation''' is a process during [[Evolution|evolution]] that changes the order of [[Amino_acids|amino acids]] in a [[Protein_sequence|protein sequence]], resulting in a [[Protein_structure|protein structure]] with different connectivity, but overall similar three dimensional shape. Artificially created permutations have been used for various purposes in [[Protein_engineering|protein engineering]] and [[Protein_design|design]]. This is directly analogous to the mathematical notion of a [[cyclic permutation]] over the set of residues in a protein.


==Evolution==

[[Image:ConcanavalinALectin.png |thumb|Two proteins that are related by a circular permutation: [[Concanavalin_a|Concanavalin A]] (left) {{PDB|3cna}}, and Peanut Lectin (right), {{PDB|2pel}}. The two proteins are colored using a “rainbow” coloring scheme, showing the N-terminus in red and C-terminus in blue. As can be seen the 3-dimensional fold is highly similar, however the N and C- termini are located on different positions of the protein.  &lt;ref name=&quot;Cunningham&quot;&gt;{{cite journal |author=Cunningham et al |year=1976 |title=Favin versus concanavalin A: Circularly permuted amino acid sequences |journal=PNAS |volume= 76|issue=7 |pages=3218-3222 |pmid=16592676}}&lt;/ref&gt;]]

Three models are currently used to explain the creation of circularly permuted proteins. All three have compelling examples supporting them, but the relative contribution of each model in evolution is still under debate (Weiner06).

===Permutation by Duplication===

[[Image: cp_evolution.png|thumb| Permutation by Duplication mechanism, fission/fusion mechanism]]

The earliest model proposed for circular permutations to occur in [[Gene|genes]] rather than in proteins after translation is the permutation by duplication mechanism (Cunningham79). In this model, a precursor gene first undergoes a duplication and fusion to form a large [[tandem repeat]]. Next, [[Codon#Start.2Fstop_codons|start and stop codons]] are introduced

A model that can explain how circular permutations can occur during [[Evolution|evolution]] is [[Gene_duplication|gene duplication]] of a precursor [[Gene|gene]].
&lt;ref name=&quot;Jeltsch&quot;&gt;{{cite journal |author=Jeltsch A |year=1999 |title=Circular permutations in the molecular evolution of DNA methyltransferases |journal=J. Mol. Evol. |volume= 49|issue=1 |pages=161-164 |pmid=10368444  }}&lt;/ref&gt;
If both genes become fused this leads to a tandem protein. The 5’ and 3’ part of the gene can get lost again for example by insertion of a [[Stop_codon|stop codon]]. Many [[Protein_structure|protein structures]] are observed to have their [[N_terminus|N-]] and [[C_terminus|C-termini]] in close proximity in space. This characteristic contributes that such permutation events can get tolerated. The N- and C-termini of the protein are fused and different N- and C- termini are being introduced, while keeping the overall arrangements of [[Protein_structure#Secondary_structure|secondary structure elements]] essentially unmodified.

* expect intermediate proteins
* start/stop will tend to preserve exactly one copy of each section of the original protein, while tolerating the loss of duplicated portions

===Fission and Fusion===

A third model for the evolution of circular permutations starts with two partial proteins. These may represent two independent polypeptides (such as two parts of a [[heterodimer]]), or may have originally been halves of a single protein which underwent a fission event to become two polypeptides.

The two proteins can later fuse together to form a single polypeptide. Regardless of which protein comes first, this fusion protein may show similar function. Thus if a fusion between two proteins occurs twice in evolution (either between [[paralogues]] within the same species or between [[orthologues]] in different species) but in a different order, the resulting fusion proteins will be related by a circular permutation.

* Expect to see the halves independently


===Post-translational modification===

A process that is not necessarily linked to evolution, but can creates circular permutations in proteins as well is [[Post-translational modification]].  This can happen spontaneously through [[auto-catalysis]], as in the case of Concanavalin A (Bowles88), or can require restriction enzymes and ligases (needs ref, or possibly use Goldenberg83 artificial case).

==The Role of circular permutation in protein engineering==

Artificially constructed circularly permuted proteins are being used in [[Protein_engineering|protein engineering]] to stabilize proteins. They have been show to decrease the [[Proteolysis|proteolytic]] susceptibility of [[Recombinant_protein|recombinant proteins]] &lt;ref name=&quot;whitehead&quot;&gt;{{cite journal |author=Whitehead et al |year=2009 |title=Tying up the loose ends: circular permutation decreases the proteolytic susceptibility of recombinant proteins |journal=Prot Eng. Design |volume=22|issue=10 |pages=607-513 |pmid=19622546  }}&lt;/ref&gt;, They have been used used to insert [[Protein_domain|domains]] into [[Green_fluorescent_protein|green fluorescent protein]] &lt;ref name=&quot;Baird&quot;&gt;{{cite journal |author=Baird GS, Zacharias DA, Tsien RY. |year=1999 |title=Circular permutation and receptor insertion within green fluorescent proteins. |journal=PNAS |volume=96|issue=20 |pages=11241-11246. |pmid= 10500161  }}&lt;/ref&gt;. There are several studies that use circular permutations to manipulate protein scaffolds, resulting in improved [[Catalysis|catalytic activity]] and altered substrate or [[Ligand_binding|ligand binding]] affinity. Circular permutations have been also used to enable the design of novel [[Biocatalyst|biocatalysts]] and biosensors. For a review on this see &lt;ref name=&quot;Yu&quot;&gt;{{cite journal |author=Yu and Lutz |year=2011 |title=Circular permutation: a different way to engineer enzyme structure and function. |journal=Trends Biotechnol.  |volume=29|issue=1|pages=18-25 |pmid=     21087800  }}&lt;/ref&gt;.


==History==
In 1979, Bruce Cunningham and his colleagues discovered the first instance of a circular permutation in nature (Cunningham79). After determining the peptide sequence of the protein [[Flavin]], they noticed its similarity a known protein [[Concanavalin_a|Concanavalin A]], but that the ends were circularly permuted. Later work confirmed the circular permutation (Einspar86) and showed that Concanavalin A is circularly permuted post-translationally (Carrington85).

After the discovery of a natural circular permutation, researchers searched for a way to emulate this process. In 1983, David Goldenberg and Thomas Creighton were able to create a circularly permuted version of a protein by chemically ligating the termini to create a [[cyclic protein]], then introducing new termini elsewhere using [[trypsin]] (Goldenber83). In 1989, Karolin Luger her colleagues introduced a genetic method for making circular permutations by carefully fragmenting and ligating DNA (Luger 89). This method allowed for permutations to be introduced at arbitrary sites, and is still used today to design circularly permuted proteins in the lab.

Despite the early discovery of post-translational circular permutations and the suggestion of a possible genetic mechanism for evolving circular permutants, it was not until 1995 that the first circularly permuted gene was discovered.  [[Saposins]] are a class of small [[antimicrobial]] peptides which often occur together in multi-domain chains. Christopher Ponting and Robert Russel identified a circularly permuted version of a saposin inserted into plant [[aspartic proteinase]], which they light-heartedly nicknamed swaposin [[Pontin95]]. Saposin and swaposin were the first known case of two natural genes related by a circular permutation.

Hundreds of examples of circular permutations were subsequently discovered in nature and produced in the laboratory. The &lt;a&gt;Circular Permutation Database&lt;/a&gt; contains 2,238 circularly permuted proteins with know structures, and many more are known without structures (Lo09).


==Acknowledgements==
A stub of this article authored primarily by AP was previously published on wikipedia. While the authors were careful not to include the work of others, they would like to thank individuals from the wikipedia community for their contributions to that stub.

==Further reading==
* David Goodsell (2010) ''Concanavalin A and Circular Permutation'' RCSB PDB Molecule of the Month  [http://www.rcsb.org/pdb/101/motm.do?momID=124 ]

==See Also==
* [[Circular Permutation]]

== References ==
{{reflist|2}}</text>
    </revision>
    <revision>
      <id>12</id>
      <timestamp>2011-10-13T22:18:27Z</timestamp>
      <contributor>
        <username>Andreas</username>
        <id>3</id>
      </contributor>
      <comment>/* Evolution */</comment>
      <text xml:space="preserve" bytes="8591">'''Circular permutation''' is a process during [[Evolution|evolution]] that changes the order of [[Amino_acids|amino acids]] in a [[Protein_sequence|protein sequence]], resulting in a [[Protein_structure|protein structure]] with different connectivity, but overall similar three dimensional shape. Artificially created permutations have been used for various purposes in [[Protein_engineering|protein engineering]] and [[Protein_design|design]]. This is directly analogous to the mathematical notion of a [[cyclic permutation]] over the set of residues in a protein.


==Evolution==

[[Image:ConcanavalinALectin.png |thumb|Two proteins that are related by a circular permutation: [[Concanavalin_a|Concanavalin A]] (left) {{PDB|3cna}}, and Peanut Lectin (right), {{PDB|2pel}}. The two proteins are colored using a “rainbow” coloring scheme, showing the N-terminus in red and C-terminus in blue. As can be seen the 3-dimensional fold is highly similar, however the N and C- termini are located on different positions of the protein.  &lt;ref name=&quot;Cunningham&quot;&gt;{{cite journal |author=Cunningham et al |year=1976 |title=Favin versus concanavalin A: Circularly permuted amino acid sequences |journal=PNAS |volume= 76|issue=7 |pages=3218-3222 |pmid=16592676}}&lt;/ref&gt;]]

Three models are currently used to explain the creation of circularly permuted proteins. All three have compelling examples supporting them, but the relative contribution of each model in evolution is still under debate (Weiner06).

===Permutation by Duplication===

[[Image: cp_evolution.png|thumb| Permutation by Duplication mechanism, fission/fusion mechanism]]

The earliest model proposed for circular permutations to occur in [[Gene|genes]] rather than in proteins after translation is the permutation by duplication mechanism (Cunningham79). In this model, a precursor gene first undergoes a duplication and fusion to form a large [[tandem repeat]]. Next, [[Codon#Start.2Fstop_codons|start and stop codons]] are introduced

A model that can explain how circular permutations can occur during [[Evolution|evolution]] is [[Gene_duplication|gene duplication]] of a precursor [[Gene|gene]].
&lt;ref name=&quot;Jeltsch&quot;&gt;{{cite journal |author=Jeltsch A |year=1999 |title=Circular permutations in the molecular evolution of DNA methyltransferases |journal=J. Mol. Evol. |volume= 49|issue=1 |pages=161-164 |pmid=10368444  }}&lt;/ref&gt;
If both genes become fused this leads to a tandem protein. The 5’ and 3’ part of the gene can get lost again for example by insertion of a [[Stop_codon|stop codon]]. Many [[Protein_structure|protein structures]] are observed to have their [[N_terminus|N-]] and [[C_terminus|C-termini]] in close proximity in space. This characteristic contributes that such permutation events can get tolerated. The N- and C-termini of the protein are fused and different N- and C- termini are being introduced, while keeping the overall arrangements of [[Protein_structure#Secondary_structure|secondary structure elements]] essentially unmodified.

* expect intermediate proteins
* start/stop will tend to preserve exactly one copy of each section of the original protein, while tolerating the loss of duplicated portions

===Fission and Fusion===

A third model for the evolution of circular permutations starts with two partial proteins. These may represent two independent polypeptides (such as two parts of a [[heterodimer]]), or may have originally been halves of a single protein which underwent a fission event to become two polypeptides.

The two proteins can later fuse together to form a single polypeptide. Regardless of which protein comes first, this fusion protein may show similar function. Thus if a fusion between two proteins occurs twice in evolution (either between [[paralogues]] within the same species or between [[orthologues]] in different species) but in a different order, the resulting fusion proteins will be related by a circular permutation.

* Expect to see the halves independently

== Other processes that can lead to Circular Permutations ==

===Post-translational modification===

A comparatively simple process, that can creates circular permutations in proteins  is [[Post-translational modification]].  CPs can happen spontaneously through [[auto-catalysis]], as in the case of Concanavalin A (Bowles88), or can require restriction enzymes and ligases (needs ref, or possibly use Goldenberg83 artificial case).

==The Role of circular permutation in protein engineering==

Artificially constructed circularly permuted proteins are being used in [[Protein_engineering|protein engineering]] to stabilize proteins. They have been show to decrease the [[Proteolysis|proteolytic]] susceptibility of [[Recombinant_protein|recombinant proteins]] &lt;ref name=&quot;whitehead&quot;&gt;{{cite journal |author=Whitehead et al |year=2009 |title=Tying up the loose ends: circular permutation decreases the proteolytic susceptibility of recombinant proteins |journal=Prot Eng. Design |volume=22|issue=10 |pages=607-513 |pmid=19622546  }}&lt;/ref&gt;, They have been used used to insert [[Protein_domain|domains]] into [[Green_fluorescent_protein|green fluorescent protein]] &lt;ref name=&quot;Baird&quot;&gt;{{cite journal |author=Baird GS, Zacharias DA, Tsien RY. |year=1999 |title=Circular permutation and receptor insertion within green fluorescent proteins. |journal=PNAS |volume=96|issue=20 |pages=11241-11246. |pmid= 10500161  }}&lt;/ref&gt;. There are several studies that use circular permutations to manipulate protein scaffolds, resulting in improved [[Catalysis|catalytic activity]] and altered substrate or [[Ligand_binding|ligand binding]] affinity. Circular permutations have been also used to enable the design of novel [[Biocatalyst|biocatalysts]] and biosensors. For a review on this see &lt;ref name=&quot;Yu&quot;&gt;{{cite journal |author=Yu and Lutz |year=2011 |title=Circular permutation: a different way to engineer enzyme structure and function. |journal=Trends Biotechnol.  |volume=29|issue=1|pages=18-25 |pmid=     21087800  }}&lt;/ref&gt;.


==History==
In 1979, Bruce Cunningham and his colleagues discovered the first instance of a circular permutation in nature (Cunningham79). After determining the peptide sequence of the protein [[Flavin]], they noticed its similarity a known protein [[Concanavalin_a|Concanavalin A]], but that the ends were circularly permuted. Later work confirmed the circular permutation (Einspar86) and showed that Concanavalin A is circularly permuted post-translationally (Carrington85).

After the discovery of a natural circular permutation, researchers searched for a way to emulate this process. In 1983, David Goldenberg and Thomas Creighton were able to create a circularly permuted version of a protein by chemically ligating the termini to create a [[cyclic protein]], then introducing new termini elsewhere using [[trypsin]] (Goldenber83). In 1989, Karolin Luger her colleagues introduced a genetic method for making circular permutations by carefully fragmenting and ligating DNA (Luger 89). This method allowed for permutations to be introduced at arbitrary sites, and is still used today to design circularly permuted proteins in the lab.

Despite the early discovery of post-translational circular permutations and the suggestion of a possible genetic mechanism for evolving circular permutants, it was not until 1995 that the first circularly permuted gene was discovered.  [[Saposins]] are a class of small [[antimicrobial]] peptides which often occur together in multi-domain chains. Christopher Ponting and Robert Russel identified a circularly permuted version of a saposin inserted into plant [[aspartic proteinase]], which they light-heartedly nicknamed swaposin [[Pontin95]]. Saposin and swaposin were the first known case of two natural genes related by a circular permutation.

Hundreds of examples of circular permutations were subsequently discovered in nature and produced in the laboratory. The &lt;a&gt;Circular Permutation Database&lt;/a&gt; contains 2,238 circularly permuted proteins with know structures, and many more are known without structures (Lo09).


==Acknowledgements==
A stub of this article authored primarily by AP was previously published on wikipedia. While the authors were careful not to include the work of others, they would like to thank individuals from the wikipedia community for their contributions to that stub.

==Further reading==
* David Goodsell (2010) ''Concanavalin A and Circular Permutation'' RCSB PDB Molecule of the Month  [http://www.rcsb.org/pdb/101/motm.do?momID=124 ]

==See Also==
* [[Circular Permutation]]

== References ==
{{reflist|2}}</text>
    </revision>
    <revision>
      <id>14</id>
      <timestamp>2011-10-13T23:49:34Z</timestamp>
      <contributor>
        <username>Spencer Bliven</username>
        <id>1</id>
      </contributor>
      <minor/>
      <comment>/* Acknowledgements */</comment>
      <text xml:space="preserve" bytes="8596">'''Circular permutation''' is a process during [[Evolution|evolution]] that changes the order of [[Amino_acids|amino acids]] in a [[Protein_sequence|protein sequence]], resulting in a [[Protein_structure|protein structure]] with different connectivity, but overall similar three dimensional shape. Artificially created permutations have been used for various purposes in [[Protein_engineering|protein engineering]] and [[Protein_design|design]]. This is directly analogous to the mathematical notion of a [[cyclic permutation]] over the set of residues in a protein.


==Evolution==

[[Image:ConcanavalinALectin.png |thumb|Two proteins that are related by a circular permutation: [[Concanavalin_a|Concanavalin A]] (left) {{PDB|3cna}}, and Peanut Lectin (right), {{PDB|2pel}}. The two proteins are colored using a “rainbow” coloring scheme, showing the N-terminus in red and C-terminus in blue. As can be seen the 3-dimensional fold is highly similar, however the N and C- termini are located on different positions of the protein.  &lt;ref name=&quot;Cunningham&quot;&gt;{{cite journal |author=Cunningham et al |year=1976 |title=Favin versus concanavalin A: Circularly permuted amino acid sequences |journal=PNAS |volume= 76|issue=7 |pages=3218-3222 |pmid=16592676}}&lt;/ref&gt;]]

Three models are currently used to explain the creation of circularly permuted proteins. All three have compelling examples supporting them, but the relative contribution of each model in evolution is still under debate (Weiner06).

===Permutation by Duplication===

[[Image: cp_evolution.png|thumb| Permutation by Duplication mechanism, fission/fusion mechanism]]

The earliest model proposed for circular permutations to occur in [[Gene|genes]] rather than in proteins after translation is the permutation by duplication mechanism (Cunningham79). In this model, a precursor gene first undergoes a duplication and fusion to form a large [[tandem repeat]]. Next, [[Codon#Start.2Fstop_codons|start and stop codons]] are introduced

A model that can explain how circular permutations can occur during [[Evolution|evolution]] is [[Gene_duplication|gene duplication]] of a precursor [[Gene|gene]].
&lt;ref name=&quot;Jeltsch&quot;&gt;{{cite journal |author=Jeltsch A |year=1999 |title=Circular permutations in the molecular evolution of DNA methyltransferases |journal=J. Mol. Evol. |volume= 49|issue=1 |pages=161-164 |pmid=10368444  }}&lt;/ref&gt;
If both genes become fused this leads to a tandem protein. The 5’ and 3’ part of the gene can get lost again for example by insertion of a [[Stop_codon|stop codon]]. Many [[Protein_structure|protein structures]] are observed to have their [[N_terminus|N-]] and [[C_terminus|C-termini]] in close proximity in space. This characteristic contributes that such permutation events can get tolerated. The N- and C-termini of the protein are fused and different N- and C- termini are being introduced, while keeping the overall arrangements of [[Protein_structure#Secondary_structure|secondary structure elements]] essentially unmodified.

* expect intermediate proteins
* start/stop will tend to preserve exactly one copy of each section of the original protein, while tolerating the loss of duplicated portions

===Fission and Fusion===

A third model for the evolution of circular permutations starts with two partial proteins. These may represent two independent polypeptides (such as two parts of a [[heterodimer]]), or may have originally been halves of a single protein which underwent a fission event to become two polypeptides.

The two proteins can later fuse together to form a single polypeptide. Regardless of which protein comes first, this fusion protein may show similar function. Thus if a fusion between two proteins occurs twice in evolution (either between [[paralogues]] within the same species or between [[orthologues]] in different species) but in a different order, the resulting fusion proteins will be related by a circular permutation.

* Expect to see the halves independently

== Other processes that can lead to Circular Permutations ==

===Post-translational modification===

A comparatively simple process, that can creates circular permutations in proteins  is [[Post-translational modification]].  CPs can happen spontaneously through [[auto-catalysis]], as in the case of Concanavalin A (Bowles88), or can require restriction enzymes and ligases (needs ref, or possibly use Goldenberg83 artificial case).

==The Role of circular permutation in protein engineering==

Artificially constructed circularly permuted proteins are being used in [[Protein_engineering|protein engineering]] to stabilize proteins. They have been show to decrease the [[Proteolysis|proteolytic]] susceptibility of [[Recombinant_protein|recombinant proteins]] &lt;ref name=&quot;whitehead&quot;&gt;{{cite journal |author=Whitehead et al |year=2009 |title=Tying up the loose ends: circular permutation decreases the proteolytic susceptibility of recombinant proteins |journal=Prot Eng. Design |volume=22|issue=10 |pages=607-513 |pmid=19622546  }}&lt;/ref&gt;, They have been used used to insert [[Protein_domain|domains]] into [[Green_fluorescent_protein|green fluorescent protein]] &lt;ref name=&quot;Baird&quot;&gt;{{cite journal |author=Baird GS, Zacharias DA, Tsien RY. |year=1999 |title=Circular permutation and receptor insertion within green fluorescent proteins. |journal=PNAS |volume=96|issue=20 |pages=11241-11246. |pmid= 10500161  }}&lt;/ref&gt;. There are several studies that use circular permutations to manipulate protein scaffolds, resulting in improved [[Catalysis|catalytic activity]] and altered substrate or [[Ligand_binding|ligand binding]] affinity. Circular permutations have been also used to enable the design of novel [[Biocatalyst|biocatalysts]] and biosensors. For a review on this see &lt;ref name=&quot;Yu&quot;&gt;{{cite journal |author=Yu and Lutz |year=2011 |title=Circular permutation: a different way to engineer enzyme structure and function. |journal=Trends Biotechnol.  |volume=29|issue=1|pages=18-25 |pmid=     21087800  }}&lt;/ref&gt;.


==History==
In 1979, Bruce Cunningham and his colleagues discovered the first instance of a circular permutation in nature (Cunningham79). After determining the peptide sequence of the protein [[Flavin]], they noticed its similarity a known protein [[Concanavalin_a|Concanavalin A]], but that the ends were circularly permuted. Later work confirmed the circular permutation (Einspar86) and showed that Concanavalin A is circularly permuted post-translationally (Carrington85).

After the discovery of a natural circular permutation, researchers searched for a way to emulate this process. In 1983, David Goldenberg and Thomas Creighton were able to create a circularly permuted version of a protein by chemically ligating the termini to create a [[cyclic protein]], then introducing new termini elsewhere using [[trypsin]] (Goldenber83). In 1989, Karolin Luger her colleagues introduced a genetic method for making circular permutations by carefully fragmenting and ligating DNA (Luger 89). This method allowed for permutations to be introduced at arbitrary sites, and is still used today to design circularly permuted proteins in the lab.

Despite the early discovery of post-translational circular permutations and the suggestion of a possible genetic mechanism for evolving circular permutants, it was not until 1995 that the first circularly permuted gene was discovered.  [[Saposins]] are a class of small [[antimicrobial]] peptides which often occur together in multi-domain chains. Christopher Ponting and Robert Russel identified a circularly permuted version of a saposin inserted into plant [[aspartic proteinase]], which they light-heartedly nicknamed swaposin [[Pontin95]]. Saposin and swaposin were the first known case of two natural genes related by a circular permutation.

Hundreds of examples of circular permutations were subsequently discovered in nature and produced in the laboratory. The &lt;a&gt;Circular Permutation Database&lt;/a&gt; contains 2,238 circularly permuted proteins with know structures, and many more are known without structures (Lo09).


==Acknowledgements==
A stub of this article authored primarily by AP was previously published on wikipedia. While the authors were careful not to include the work of others, they would like to thank individuals from the wikipedia community for subsequent contributions to that stub.

==Further reading==
* David Goodsell (2010) ''Concanavalin A and Circular Permutation'' RCSB PDB Molecule of the Month  [http://www.rcsb.org/pdb/101/motm.do?momID=124 ]

==See Also==
* [[Circular Permutation]]

== References ==
{{reflist|2}}</text>
    </revision>
    <revision>
      <id>16</id>
      <timestamp>2011-10-22T00:07:56Z</timestamp>
      <contributor>
        <username>Spencer Bliven</username>
        <id>1</id>
      </contributor>
      <comment>Added warning about google docs</comment>
      <text xml:space="preserve" bytes="9031">&lt;table style=&quot;background: #FFFFCC;display:block; padding: 0.25em 0.9em; border: solid #FFFF00 1pt; width: 100%; &quot;&gt;
&lt;tr&gt;&lt;td style=&quot;font-weight:bold&quot;&gt;This page is synchronized with Google Docs&lt;/td&gt;&lt;/tr&gt;
&lt;tr&gt;&lt;td&gt;Please make edits directly to the google doc. This page should be used only for testing formatting. Contents of this page may be deleted at any time and replaced with the current version from Google Docs.
&lt;/td&gt;&lt;/tr&gt;
&lt;/table&gt;

'''Circular permutation''' is a process during [[Evolution|evolution]] that changes the order of [[Amino_acids|amino acids]] in a [[Protein_sequence|protein sequence]], resulting in a [[Protein_structure|protein structure]] with different connectivity, but overall similar three dimensional shape. Artificially created permutations have been used for various purposes in [[Protein_engineering|protein engineering]] and [[Protein_design|design]]. This is directly analogous to the mathematical notion of a [[cyclic permutation]] over the set of residues in a protein.


==Evolution==

[[Image:ConcanavalinALectin.png |thumb|Two proteins that are related by a circular permutation: [[Concanavalin_a|Concanavalin A]] (left) {{PDB|3cna}}, and Peanut Lectin (right), {{PDB|2pel}}. The two proteins are colored using a “rainbow” coloring scheme, showing the N-terminus in red and C-terminus in blue. As can be seen the 3-dimensional fold is highly similar, however the N and C- termini are located on different positions of the protein.  &lt;ref name=&quot;Cunningham&quot;&gt;{{cite journal |author=Cunningham et al |year=1976 |title=Favin versus concanavalin A: Circularly permuted amino acid sequences |journal=PNAS |volume= 76|issue=7 |pages=3218-3222 |pmid=16592676}}&lt;/ref&gt;]]

Three models are currently used to explain the creation of circularly permuted proteins. All three have compelling examples supporting them, but the relative contribution of each model in evolution is still under debate (Weiner06).

===Permutation by Duplication===

[[Image: cp_evolution.png|thumb| Permutation by Duplication mechanism, fission/fusion mechanism]]

The earliest model proposed for circular permutations to occur in [[Gene|genes]] rather than in proteins after translation is the permutation by duplication mechanism (Cunningham79). In this model, a precursor gene first undergoes a duplication and fusion to form a large [[tandem repeat]]. Next, [[Codon#Start.2Fstop_codons|start and stop codons]] are introduced

A model that can explain how circular permutations can occur during [[Evolution|evolution]] is [[Gene_duplication|gene duplication]] of a precursor [[Gene|gene]].
&lt;ref name=&quot;Jeltsch&quot;&gt;{{cite journal |author=Jeltsch A |year=1999 |title=Circular permutations in the molecular evolution of DNA methyltransferases |journal=J. Mol. Evol. |volume= 49|issue=1 |pages=161-164 |pmid=10368444  }}&lt;/ref&gt;
If both genes become fused this leads to a tandem protein. The 5’ and 3’ part of the gene can get lost again for example by insertion of a [[Stop_codon|stop codon]]. Many [[Protein_structure|protein structures]] are observed to have their [[N_terminus|N-]] and [[C_terminus|C-termini]] in close proximity in space. This characteristic contributes that such permutation events can get tolerated. The N- and C-termini of the protein are fused and different N- and C- termini are being introduced, while keeping the overall arrangements of [[Protein_structure#Secondary_structure|secondary structure elements]] essentially unmodified.

* expect intermediate proteins
* start/stop will tend to preserve exactly one copy of each section of the original protein, while tolerating the loss of duplicated portions

===Fission and Fusion===

A third model for the evolution of circular permutations starts with two partial proteins. These may represent two independent polypeptides (such as two parts of a [[heterodimer]]), or may have originally been halves of a single protein which underwent a fission event to become two polypeptides.

The two proteins can later fuse together to form a single polypeptide. Regardless of which protein comes first, this fusion protein may show similar function. Thus if a fusion between two proteins occurs twice in evolution (either between [[paralogues]] within the same species or between [[orthologues]] in different species) but in a different order, the resulting fusion proteins will be related by a circular permutation.

* Expect to see the halves independently

== Other processes that can lead to Circular Permutations ==

===Post-translational modification===

A comparatively simple process, that can creates circular permutations in proteins  is [[Post-translational modification]].  CPs can happen spontaneously through [[auto-catalysis]], as in the case of Concanavalin A (Bowles88), or can require restriction enzymes and ligases (needs ref, or possibly use Goldenberg83 artificial case).

==The Role of circular permutation in protein engineering==

Artificially constructed circularly permuted proteins are being used in [[Protein_engineering|protein engineering]] to stabilize proteins. They have been show to decrease the [[Proteolysis|proteolytic]] susceptibility of [[Recombinant_protein|recombinant proteins]] &lt;ref name=&quot;whitehead&quot;&gt;{{cite journal |author=Whitehead et al |year=2009 |title=Tying up the loose ends: circular permutation decreases the proteolytic susceptibility of recombinant proteins |journal=Prot Eng. Design |volume=22|issue=10 |pages=607-513 |pmid=19622546  }}&lt;/ref&gt;, They have been used used to insert [[Protein_domain|domains]] into [[Green_fluorescent_protein|green fluorescent protein]] &lt;ref name=&quot;Baird&quot;&gt;{{cite journal |author=Baird GS, Zacharias DA, Tsien RY. |year=1999 |title=Circular permutation and receptor insertion within green fluorescent proteins. |journal=PNAS |volume=96|issue=20 |pages=11241-11246. |pmid= 10500161  }}&lt;/ref&gt;. There are several studies that use circular permutations to manipulate protein scaffolds, resulting in improved [[Catalysis|catalytic activity]] and altered substrate or [[Ligand_binding|ligand binding]] affinity. Circular permutations have been also used to enable the design of novel [[Biocatalyst|biocatalysts]] and biosensors. For a review on this see &lt;ref name=&quot;Yu&quot;&gt;{{cite journal |author=Yu and Lutz |year=2011 |title=Circular permutation: a different way to engineer enzyme structure and function. |journal=Trends Biotechnol.  |volume=29|issue=1|pages=18-25 |pmid=     21087800  }}&lt;/ref&gt;.


==History==
In 1979, Bruce Cunningham and his colleagues discovered the first instance of a circular permutation in nature (Cunningham79). After determining the peptide sequence of the protein [[Flavin]], they noticed its similarity a known protein [[Concanavalin_a|Concanavalin A]], but that the ends were circularly permuted. Later work confirmed the circular permutation (Einspar86) and showed that Concanavalin A is circularly permuted post-translationally (Carrington85).

After the discovery of a natural circular permutation, researchers searched for a way to emulate this process. In 1983, David Goldenberg and Thomas Creighton were able to create a circularly permuted version of a protein by chemically ligating the termini to create a [[cyclic protein]], then introducing new termini elsewhere using [[trypsin]] (Goldenber83). In 1989, Karolin Luger her colleagues introduced a genetic method for making circular permutations by carefully fragmenting and ligating DNA (Luger 89). This method allowed for permutations to be introduced at arbitrary sites, and is still used today to design circularly permuted proteins in the lab.

Despite the early discovery of post-translational circular permutations and the suggestion of a possible genetic mechanism for evolving circular permutants, it was not until 1995 that the first circularly permuted gene was discovered.  [[Saposins]] are a class of small [[antimicrobial]] peptides which often occur together in multi-domain chains. Christopher Ponting and Robert Russel identified a circularly permuted version of a saposin inserted into plant [[aspartic proteinase]], which they light-heartedly nicknamed swaposin [[Pontin95]]. Saposin and swaposin were the first known case of two natural genes related by a circular permutation.

Hundreds of examples of circular permutations were subsequently discovered in nature and produced in the laboratory. The &lt;a&gt;Circular Permutation Database&lt;/a&gt; contains 2,238 circularly permuted proteins with know structures, and many more are known without structures (Lo09).


==Acknowledgements==
A stub of this article authored primarily by AP was previously published on wikipedia. While the authors were careful not to include the work of others, they would like to thank individuals from the wikipedia community for subsequent contributions to that stub.

==Further reading==
* David Goodsell (2010) ''Concanavalin A and Circular Permutation'' RCSB PDB Molecule of the Month  [http://www.rcsb.org/pdb/101/motm.do?momID=124 ]

==See Also==
* [[Circular Permutation]]

== References ==
{{reflist|2}}</text>
    </revision>
    <revision>
      <id>18</id>
      <timestamp>2011-10-26T22:08:27Z</timestamp>
      <contributor>
        <username>Spencer Bliven</username>
        <id>1</id>
      </contributor>
      <text xml:space="preserve" bytes="9371">&lt;!-- Starting from 00:53, 29 May 2011‎. All major revisions before this point were made by Andorsch.

{{Context|date=May 2011}}


=== WIKI TEXT BEGINS HERE === --&gt;

&lt;table style=&quot;background: #FFFFCC;display:block; padding: 0.25em 0.9em; border: solid #FFFF00 1pt; width: 100%; &quot;&gt;
&lt;tr&gt;&lt;td style=&quot;font-weight:bold&quot;&gt;This page is synchronized with Google Docs&lt;/td&gt;&lt;/tr&gt;
&lt;tr&gt;&lt;td&gt;Please make edits directly to the google doc. This page should be used only for testing formatting. Contents of this page may be deleted at any time and replaced with the current version from Google Docs.
&lt;/td&gt;&lt;/tr&gt;
&lt;/table&gt;

'''Circular permutation''' is a process during [[Evolution|evolution]] that changes the order of [[Amino_acids|amino acids]] in a [[Protein_sequence|protein sequence]], resulting in a [[Protein_structure|protein structure]] with different connectivity, but overall similar three dimensional shape. Artificially created permutations have been used for various purposes in [[Protein_engineering|protein engineering]] and [[Protein_design|design]]. This is directly analogous to the mathematical notion of a [[cyclic permutation]] over the set of residues in a protein.

==History==
[[Image:ConcanavalinALectin.png |thumb|Two proteins that are related by a circular permutation: [[Concanavalin_a|Concanavalin A]] (left) {{PDB|3cna}}, and Peanut Lectin (right), {{PDB|2pel}}. The two proteins are colored using a “rainbow” coloring scheme, showing the N-terminus in red and C-terminus in blue. As can be seen the 3-dimensional fold is highly similar, however the N and C- termini are located on different positions of the protein.  &lt;ref name=&quot;Cunningham&quot;&gt;{{cite journal |author=Cunningham et al |year=1976 |title=Favin versus concanavalin A: Circularly permuted amino acid sequences |journal=PNAS |volume= 76|issue=7 |pages=3218-3222 |pmid=16592676}}&lt;/ref&gt;]]


In 1979, Bruce Cunningham and his colleagues discovered the first instance of a circular permutation in nature (Cunningham79). After determining the peptide sequence of the protein [[Flavin]], they noticed its similarity a known protein [[Concanavalin_a|Concanavalin A]], but that the ends were circularly permuted. Later work confirmed the circular permutation (Einspar86) and showed that Concanavalin A is circularly permuted post-translationally (Carrington85).

After the discovery of a natural circular permutation, researchers searched for a way to emulate this process. In 1983, David Goldenberg and Thomas Creighton were able to create a circularly permuted version of a protein by chemically ligating the termini to create a [[cyclic protein]], then introducing new termini elsewhere using [[trypsin]] (Goldenber83). In 1989, Karolin Luger her colleagues introduced a genetic method for making circular permutations by carefully fragmenting and ligating DNA (Luger 89). This method allowed for permutations to be introduced at arbitrary sites, and is still used today to design circularly permuted proteins in the lab.

Despite the early discovery of post-translational circular permutations and the suggestion of a possible genetic mechanism for evolving circular permutants, it was not until 1995 that the first circularly permuted gene was discovered.  [[Saposins]] are a class of small [[antimicrobial]] peptides which often occur together in multi-domain chains. Christopher Ponting and Robert Russel identified a circularly permuted version of a saposin inserted into plant [[aspartic proteinase]], which they light-heartedly nicknamed swaposin [[Pontin95]]. Saposin and swaposin were the first known case of two natural genes related by a circular permutation.

Hundreds of examples of circular permutations were subsequently discovered in nature and produced in the laboratory. The &lt;a&gt;Circular Permutation Database&lt;/a&gt; contains 2,238 circularly permuted proteins with know structures, and many more are known without structures (Lo09).
==Evolution==

Two models are currently used to explain the evolution of circularly permuted proteins. Both have compelling examples supporting them, but the relative contribution of each model in evolution is still under debate (Weiner06).
===Permutation by Duplication===

[[Image: cp_evolution.png|thumb| Permutation by Duplication mechanism, fission/fusion mechanism]]

The earliest model proposed for circular permutations to occur in [[Gene|genes]] rather than in proteins after translation is the permutation by duplication mechanism (Cunningham79). In this model, a precursor gene first undergoes a duplication and fusion to form a large [[tandem repeat]]. Next, [[Codon#Start.2Fstop_codons|start and stop codons]] are introduced

A model that can explain how circular permutations can occur during [[Evolution|evolution]] is [[Gene_duplication|gene duplication]] of a precursor [[Gene|gene]].
&lt;ref name=&quot;Jeltsch&quot;&gt;{{cite journal |author=Jeltsch A |year=1999 |title=Circular permutations in the molecular evolution of DNA methyltransferases |journal=J. Mol. Evol. |volume= 49|issue=1 |pages=161-164 |pmid=10368444  }}&lt;/ref&gt;
If both genes become fused this leads to a tandem protein. The 5’ and 3’ part of the gene can get lost again for example by insertion of a [[Stop_codon|stop codon]]. Many [[Protein_structure|protein structures]] are observed to have their [[N_terminus|N-]] and [[C_terminus|C-termini]] in close proximity in space. This characteristic contributes that such permutation events can get tolerated. The N- and C-termini of the protein are fused and different N- and C- termini are being introduced, while keeping the overall arrangements of [[Protein_structure#Secondary_structure|secondary structure elements]] essentially unmodified.

* expect intermediate proteins
* start/stop will tend to preserve exactly one copy of each section of the original protein, while tolerating the loss of duplicated portions
===Fission and Fusion===

A third model for the evolution of circular permutations starts with two partial proteins. These may represent two independent polypeptides (such as two parts of a [[heterodimer]]), or may have originally been halves of a single protein which underwent a fission event to become two polypeptides.

The two proteins can later fuse together to form a single polypeptide. Regardless of which protein comes first, this fusion protein may show similar function. Thus if a fusion between two proteins occurs twice in evolution (either between [[paralogues]] within the same species or between [[orthologues]] in different species) but in a different order, the resulting fusion proteins will be related by a circular permutation.

* Expect to see the halves independently
== Other processes that can lead to Circular Permutations ==
===Post-translational modification===

The two evolutionary models describe ways which genes may be circularly permuted, resulting in a circularly permuted protein after [[translation]]. Proteins can also be circularly permuted via [[Post-translational modification]], without permuting the underlying gene.  CPs can happen spontaneously through [[auto-catalysis]], as in the case of Concanavalin A (Bowles88). Alternately, permutation may require restriction enzymes and ligases (needs ref, or possibly use Goldenberg83 artificial case).
==The Role of circular permutation in protein engineering==

Artificially constructed circularly permuted proteins are being used in [[Protein_engineering|protein engineering]] to stabilize proteins. They have been show to decrease the [[Proteolysis|proteolytic]] susceptibility of [[Recombinant_protein|recombinant proteins]] &lt;ref name=&quot;whitehead&quot;&gt;{{cite journal |author=Whitehead et al |year=2009 |title=Tying up the loose ends: circular permutation decreases the proteolytic susceptibility of recombinant proteins |journal=Prot Eng. Design |volume=22|issue=10 |pages=607-513 |pmid=19622546  }}&lt;/ref&gt;, They have been used used to insert [[Protein_domain|domains]] into [[Green_fluorescent_protein|green fluorescent protein]] &lt;ref name=&quot;Baird&quot;&gt;{{cite journal |author=Baird GS, Zacharias DA, Tsien RY. |year=1999 |title=Circular permutation and receptor insertion within green fluorescent proteins. |journal=PNAS |volume=96|issue=20 |pages=11241-11246. |pmid= 10500161  }}&lt;/ref&gt;. There are several studies that use circular permutations to manipulate protein scaffolds, resulting in improved [[Catalysis|catalytic activity]] and altered substrate or [[Ligand_binding|ligand binding]] affinity. Circular permutations have been also used to enable the design of novel [[Biocatalyst|biocatalysts]] and biosensors. For a review on this see &lt;ref name=&quot;Yu&quot;&gt;{{cite journal |author=Yu and Lutz |year=2011 |title=Circular permutation: a different way to engineer enzyme structure and function. |journal=Trends Biotechnol.  |volume=29|issue=1|pages=18-25 |pmid=     21087800  }}&lt;/ref&gt;.
==Acknowledgements==
A stub of this article authored primarily by AP was previously published on wikipedia. While the authors were careful not to include the work of others, they would like to thank individuals from the wikipedia community for subsequent contributions to that stub.
==Further reading==
* David Goodsell (2010) ''Concanavalin A and Circular Permutation'' RCSB PDB Molecule of the Month  [http://www.rcsb.org/pdb/101/motm.do?momID=124 ]
==See Also==
* [[Circular Permutation]]
== References ==
{{reflist|2}}

[[Category:Proteins]]</text>
    </revision>
    <revision>
      <id>45</id>
      <timestamp>2011-11-10T15:38:23Z</timestamp>
      <contributor>
        <username>Andreas</username>
        <id>3</id>
      </contributor>
      <text xml:space="preserve" bytes="15818">&lt;!-- Starting from 00:53, 29 May 2011‎. All major revisions before this point were made by Andorsch.

{{Context|date=May 2011}}


=== WIKI TEXT BEGINS HERE === --&gt;


&lt;table style=&quot;background: #FFFFCC;display:block; padding: 0.25em 0.9em; border: solid #FFFF00 1pt; width: 100%; &quot;&gt;
&lt;tr&gt;&lt;td style=&quot;font-weight:bold&quot;&gt;This page is synchronized with Google Docs&lt;/td&gt;&lt;/tr&gt;
&lt;tr&gt;&lt;td&gt;Please make edits directly to the google doc. This page should be used only for testing formatting. Contents of this page may be deleted at any time and replaced with the current version from Google Docs.
&lt;/td&gt;&lt;/tr&gt;
&lt;/table&gt;

'''Circular permutation''' is a process during [[Evolution|evolution]] that changes the order of [[Amino_acids|amino acids]] in a [[Protein_sequence|protein sequence]], resulting in a [[Protein_structure|protein structure]] with different connectivity, but overall similar three dimensional shape. Artificially created permutations have been used for various purposes in [[Protein_engineering|protein engineering]] and [[Protein_design|design]]. This is directly analogous to the mathematical notion of a [[cyclic permutation]] over the set of residues in a protein.


Figure 1: Schematic representation of a circular permutation in two proteins. The first protein (outer circle) has the sequence a-b-c. After the permutation the second protein (inner circle) has the sequence c-a-b. The letters N and C indicate the location of the amino- and carboxy- termini of the protein sequences and how their positions change relative to each other. 


==History==

[[Image:ConcanavalinALectin.png |thumb|Two proteins that are related by a circular permutation: [[Concanavalin_a|Concanavalin A]] (left) {{PDB|3cna}}, and Peanut Lectin (right), {{PDB|2pel}}. The two proteins are colored using a “rainbow” coloring scheme, showing the N-terminus in red and C-terminus in blue. As can be seen the 3-dimensional fold is highly similar, however the N and C- termini are located on different positions of the protein.  &lt;ref name=&quot;Cunningham&quot;&gt;{{cite journal |author=Cunningham et al |year=1976 |title=Favin versus concanavalin A: Circularly permuted amino acid sequences |journal=PNAS |volume= 76|issue=7 |pages=3218-3222 |pmid=16592676}}&lt;/ref&gt;]]


In 1979, Bruce Cunningham and his colleagues discovered the first instance of a circular permutation in nature (Cunningham79). After determining the peptide sequence of the protein [[Flavin]], they noticed its similarity to a known protein [[Concanavalin_a|Concanavalin A]], but that the ends were circularly permuted. Later work confirmed the circular permutation (Einspar86) and showed that Concanavalin A is circularly permuted post-translationally (Carrington85).

After the discovery of a natural circular permutation, researchers were looking for a way to emulate this process. In 1983, David Goldenberg and Thomas Creighton were able to create a circularly permuted version of a protein by chemically ligating the termini to create a [[cyclic protein]], then introducing new termini elsewhere using [[trypsin]] (Goldenber83). In 1989, Karolin Luger her colleagues introduced a genetic method for making circular permutations by carefully fragmenting and ligating DNA (Luger 89). This method allowed for permutations to be introduced at arbitrary sites, and is still used today to design circularly permuted proteins in the lab.

Despite the early discovery of post-translational circular permutations and the suggestion of a possible genetic mechanism for evolving circular permutants, it was not until 1995 that the first circularly permuted gene was discovered.  [[Saposins]] are a class of small [[antimicrobial]] peptides which often occur together in multi-domain chains. Christopher Ponting and Robert Russel identified a circularly permuted version of a saposin inserted into plant [[aspartic proteinase]], which they light-heartedly nicknamed swaposin [[Pontin95]]. Saposin and swaposin were the first known case of two natural genes related by a circular permutation.

Hundreds of examples of circular permutations were subsequently discovered in nature and produced in the laboratory. The &lt;a&gt;Circular Permutation Database&lt;/a&gt; contains 2,238 circularly permuted proteins with know structures, and many more are known without structures (Lo09).

==Evolution==


Two models are currently used to explain the evolution of circularly permuted proteins. Both have compelling examples supporting them, but the relative contribution of each model in evolution is still under debate (Weiner06).

===Permutation by Duplication===


[[Image: cp_evolution.png|thumb| Permutation by Duplication mechanism, fission/fusion mechanism]]

The earliest model proposed for circular permutations to occur in [[Gene|genes]] rather than in proteins after translation is the permutation by duplication mechanism (Cunningham79). In this model, a precursor gene first undergoes a duplication and fusion to form a large [[tandem repeat]]. Next, [[Codon#Start.2Fstop_codons|start and stop codons]] are introduced

A model that can explain how circular permutations can occur during [[Evolution|evolution]] is [[Gene_duplication|gene duplication]] of a precursor [[Gene|gene]].
&lt;ref name=&quot;Jeltsch&quot;&gt;{{cite journal |author=Jeltsch A |year=1999 |title=Circular permutations in the molecular evolution of DNA methyltransferases |journal=J. Mol. Evol. |volume= 49|issue=1 |pages=161-164 |pmid=10368444  }}&lt;/ref&gt;
If both genes become fused this leads to a tandem protein. The 5’ and 3’ part of the gene can get lost again for example by insertion of a [[Stop_codon|stop codon]]. Many [[Protein_structure|protein structures]] are observed to have their [[N_terminus|N-]] and [[C_terminus|C-termini]] in close proximity in space. This characteristic contributes that such permutation events can get tolerated. The N- and C-termini of the protein are fused and different N- and C- termini are being introduced, while keeping the overall arrangements of [[Protein_structure#Secondary_structure|secondary structure elements]] essentially unmodified.

* expect intermediate proteins
* start/stop will tend to preserve exactly one copy of each section of the original protein, while tolerating the loss of duplicated portions

===Fission and Fusion===


A third model for the evolution of circular permutations starts with two partial proteins. These may represent two independent polypeptides (such as two parts of a [[heterodimer]]), or may have originally been halves of a single protein which underwent a fission event to become two polypeptides.

The two proteins can later fuse together to form a single polypeptide. Regardless of which protein comes first, this fusion protein may show similar function. Thus if a fusion between two proteins occurs twice in evolution (either between [[paralogues]] within the same species or between [[orthologues]] in different species) but in a different order, the resulting fusion proteins will be related by a circular permutation.

* Expect to see the halves independently


== Other processes that can lead to Circular Permutations ==


===Post-translational modification===


The two evolutionary models describe ways which genes may be circularly permuted, resulting in a circularly permuted protein after [[translation]]. Proteins can also be circularly permuted via [[Post-translational modification]], without permuting the underlying gene.  CPs can happen spontaneously through [[auto-catalysis]], as in the case of Concanavalin A (Bowles88) (see Fig 2). Alternately, permutation may require restriction enzymes and ligases (needs ref, or possibly use Goldenberg83 artificial case).
Figure 2: Concanavalin A (left) and Peanut Lectin (right), two proteins that are related by Circular Permutation. The two proteins are colored using a “rainbow” coloring scheme, showing the N-terminus in red and C-terminus in blue. As can be seen the 3-dimensional fold is highly similar, however the N and C- termini are located on different positions of the protein.


==The Role of circular permutation in protein engineering==

Many proteins have their termini located close together (Thornton). Because of this, it is often possible to design circular permutations of proteins. Today, circular permutations are generated routinely in the lab using standard genetics techniques (Luger 89). Although some permutation sites prevent the protein from folding correctly, many permutants have been created with nearly identical structure and function to the original protein.

The motivation for creating a circular permutant can vary. Scientists may want to improve some property of the protein, such as 
 * reduce [[Proteolysis|proteolytic]] susceptibility&lt;ref name=&quot;whitehead&quot;&gt;{{cite journal |author=Whitehead et al |year=2009 |title=Tying up the loose ends: circular permutation decreases the proteolytic susceptibility of recombinant proteins |journal=Prot Eng. Design |volume=22|issue=10 |pages=607-513 |pmid=19622546  }}&lt;/ref&gt;
 * improve [[Catalysis|catalytic activity]]
 * alter substrate or [[Ligand_binding|ligand binding]] 
 * improve [[thermostability]] (Topel99)
Alternately, scientists may be interested in properties of the original protein, such as
 * the order in which it folds (Viguera96,Capraro08)
 * which structural elements are essential (Huang11)

* design of novel [[Biocatalyst|biocatalysts]] and biosensors

&lt;!-- Artificially constructed circularly permuted proteins are being used in [[Protein_engineering|protein engineering]] to stabilize proteins. They have been show to decrease the [[Proteolysis|proteolytic]] susceptibility of [[Recombinant_protein|recombinant proteins]] &lt;ref name=&quot;whitehead&quot;&gt;{{cite journal |author=Whitehead et al |year=2009 |title=Tying up the loose ends: circular permutation decreases the proteolytic susceptibility of recombinant proteins |journal=Prot Eng. Design |volume=22|issue=10 |pages=607-513 |pmid=19622546  }}&lt;/ref&gt;, They have been used used to insert [[Protein_domain|domains]] into [[Green_fluorescent_protein|green fluorescent protein]] &lt;ref name=&quot;Baird&quot;&gt;{{cite journal |author=Baird GS, Zacharias DA, Tsien RY. |year=1999 |title=Circular permutation and receptor insertion within green fluorescent proteins. |journal=PNAS |volume=96|issue=20 |pages=11241-11246. |pmid= 10500161  }}&lt;/ref&gt;. There are several studies that use circular permutations to manipulate protein scaffolds, resulting in improved [[Catalysis|catalytic activity]] and altered substrate or [[Ligand_binding|ligand binding]] affinity. Circular permutations have been also used to enable the design of novel [[Biocatalyst|biocatalysts]] and biosensors. For a review on this see &lt;ref name=&quot;Yu&quot;&gt;{{cite journal |author=Yu and Lutz |year=2011 |title=Circular permutation: a different way to engineer enzyme structure and function. |journal=Trends Biotechnol.  |volume=29|issue=1|pages=18-25 |pmid= 	21087800  }}&lt;/ref&gt;. --&gt;

==Programmatic detection of Circular Permutations==

A number of algorithms are available to detect circularly permuted proteins. These can be divided into sequence alignments and structure alignment algorithms. Several algorithms are available that have not been optimized for the detection of CPs, but they are based on principles that allow the detection of topology independent similarities and as such are suitable for the alignment of CPs as well.

&lt;!-- Link to [[Structural alignment software]] and [[List of sequence alignment software]] --&gt;

{| class=&quot;sortable wikitable&quot; border=&quot;0&quot; align=&quot;center&quot; style=&quot;border: 1px solid #999; background-color:#FFFFFF&quot;
|-align=&quot;left&quot; bgcolor=&quot;#CCCCCC&quot;
! NAME || Type
! Description || Author || Year
|- C α -match || Structure, topology independent || Uses geometric hashing for the topology independent comparison of proteins || Bachar et al. || 1993
|- Uliet at al || Sequence||First suggestion how a sequence comparison algorithm for the detection of CPs can work || Uliel et al || 1999
|- SHEBA || Structure || Duplicate a sequence in the middle; use SHEBA algorithm for structure alignment; Determine new cut position after structure alignment;|| Jung&amp; Lee || 2001
|- Multiprot || Structure, Topology independent|| Calculates a sequence order independent multiple protein structure alignment || Shatsky || 2004
|- RASPODOM || Sequence comparison || Modified Needleman&amp;Wunsch sequence comparison algorithm || Weiner et al || 2005
|- CPSARST || Structure || Describes  protein structures as one-dimensional text strings by using a Ramachandran sequential transformation (RST) algorithm. Detecs CPs through a duplication of  the sequence represention and “double filter-and-refine” strategy. || Lo, Lyu|| 2008 
|- GANGSTA +|| Structure || Works in two stages. Stage one identifies coarse alignments based on secondary structure  elements. Stage two refines the alignment on residue level and extends into loop regions.|| Schmidt-Goenner et. al. || 2009 
|- SANA || Structure || Detect initial aligned fragment pairs. Build network of possible AFPs. Use random-mate algorithm to connect components to a graph.||  Wang et al. || 2010
|- CE-CP || Structure || Built on top of Combinatorial Extension algorithm. Duplicates atoms before alignment, truncates results after alignment || Bliven et al || unpublished
|}
==Acknowledgements==

A stub of this article authored primarily by AP was previously published on wikipedia. While the authors were careful not to include the work of others, they would like to thank individuals from the wikipedia community for subsequent contributions to that stub.

==Further reading==

* David Goodsell (2010) ''Concanavalin A and Circular Permutation'' RCSB PDB Molecule of the Month  [http://www.rcsb.org/pdb/101/motm.do?momID=124 ]
* &lt;ref name=&quot;Yu&quot;&gt;{{cite journal |author=Yu and Lutz |year=2011 |title=Circular permutation: a different way to engineer enzyme structure and function. |journal=Trends Biotechnol.  |volume=29|issue=1|pages=18-25 |pmid=21087800  }}&lt;/ref&gt;
==See Also==

* [[Circular Permutation]]

== References ==


  1. Sequence Alignment
	1. Uliel, S., Fliess, A., Amir, A., &amp; Unger, R. (1999). A simple algorithm for detecting circular permutations in proteins Bioinformatics, 15(11), 930–936.

  2. GANGSTA+
	1. Schmidt-Goenner, T., Guerler, A., Kolbeck, B., &amp; Knapp, E. W. (2010). Circular permuted proteins in the universe of protein folds. Proteins, 78(7), 1618–1630. doi:10.1002/prot.22678

  3. SHEBA
	1. Jung, J., &amp; Lee, B. (2001). Circularly permuted proteins in the protein structure database Protein science : a publication of the Protein Society, 10(9), 1881–1886. doi:10.1110/ps.05801
  	1. Use SHEBA with all cut points
  	2. Find 5% of SCOP are CP.
  	3. Use stringent filtering criteria: no symmetric, etc
  	4. TODO read this more thoroughly
  4. CPSARST
	1. Lo WC, Lyu PC. CPSARST: an efficient circular permutation search tool applied to the detection of novel protein structural relationships. Genome Biol. 2008 Jan 18;9(1):R11.


http://www.ncbi.nlm.nih.gov/pubmed/18201387
	1. Lo, W.-C., Lee, C.-C., Lee, C.-Y., &amp; Lyu, P.-C. (2009). CPDB: a database of circular permutation in proteins. Nucleic acids research, 37(Database issue), D328–32. doi:10.1093/nar/gkn679

  	1. Find 4169/ 26349 CPs (15%)
  5. RASPODOM
	1. Weiner, J., Thomas, G., &amp; Bornberg-Bauer, E. (2005). Rapid motif-based prediction of circular permutations in multi-domain proteins Bioinformatics, 21(7), 932–937. doi:10.1093/bioinformatics/bti085

  6. CECP!

7. C alhpa match  Bachar O, Fischer D, Nussinov R, Wolfson H (1993) A computer version based technique for 3-d sequence independent structural comparison of proteins. Protein Eng 6:279–288

8. 
Birzele F, Gewehr JE, Csaba G, Zimmer R (2007) Vorolign-fast structural alignment using Voronoi contacts.

{{reflist|2}}

[[Category:Proteins]]</text>
    </revision>
    <revision>
      <id>46</id>
      <timestamp>2011-11-10T15:42:21Z</timestamp>
      <contributor>
        <username>Andreas</username>
        <id>3</id>
      </contributor>
      <comment>/* Programmatic detection of Circular Permutations */</comment>
      <text xml:space="preserve" bytes="15845">&lt;!-- Starting from 00:53, 29 May 2011‎. All major revisions before this point were made by Andorsch.

{{Context|date=May 2011}}


=== WIKI TEXT BEGINS HERE === --&gt;


&lt;table style=&quot;background: #FFFFCC;display:block; padding: 0.25em 0.9em; border: solid #FFFF00 1pt; width: 100%; &quot;&gt;
&lt;tr&gt;&lt;td style=&quot;font-weight:bold&quot;&gt;This page is synchronized with Google Docs&lt;/td&gt;&lt;/tr&gt;
&lt;tr&gt;&lt;td&gt;Please make edits directly to the google doc. This page should be used only for testing formatting. Contents of this page may be deleted at any time and replaced with the current version from Google Docs.
&lt;/td&gt;&lt;/tr&gt;
&lt;/table&gt;

'''Circular permutation''' is a process during [[Evolution|evolution]] that changes the order of [[Amino_acids|amino acids]] in a [[Protein_sequence|protein sequence]], resulting in a [[Protein_structure|protein structure]] with different connectivity, but overall similar three dimensional shape. Artificially created permutations have been used for various purposes in [[Protein_engineering|protein engineering]] and [[Protein_design|design]]. This is directly analogous to the mathematical notion of a [[cyclic permutation]] over the set of residues in a protein.


Figure 1: Schematic representation of a circular permutation in two proteins. The first protein (outer circle) has the sequence a-b-c. After the permutation the second protein (inner circle) has the sequence c-a-b. The letters N and C indicate the location of the amino- and carboxy- termini of the protein sequences and how their positions change relative to each other. 


==History==

[[Image:ConcanavalinALectin.png |thumb|Two proteins that are related by a circular permutation: [[Concanavalin_a|Concanavalin A]] (left) {{PDB|3cna}}, and Peanut Lectin (right), {{PDB|2pel}}. The two proteins are colored using a “rainbow” coloring scheme, showing the N-terminus in red and C-terminus in blue. As can be seen the 3-dimensional fold is highly similar, however the N and C- termini are located on different positions of the protein.  &lt;ref name=&quot;Cunningham&quot;&gt;{{cite journal |author=Cunningham et al |year=1976 |title=Favin versus concanavalin A: Circularly permuted amino acid sequences |journal=PNAS |volume= 76|issue=7 |pages=3218-3222 |pmid=16592676}}&lt;/ref&gt;]]


In 1979, Bruce Cunningham and his colleagues discovered the first instance of a circular permutation in nature (Cunningham79). After determining the peptide sequence of the protein [[Flavin]], they noticed its similarity to a known protein [[Concanavalin_a|Concanavalin A]], but that the ends were circularly permuted. Later work confirmed the circular permutation (Einspar86) and showed that Concanavalin A is circularly permuted post-translationally (Carrington85).

After the discovery of a natural circular permutation, researchers were looking for a way to emulate this process. In 1983, David Goldenberg and Thomas Creighton were able to create a circularly permuted version of a protein by chemically ligating the termini to create a [[cyclic protein]], then introducing new termini elsewhere using [[trypsin]] (Goldenber83). In 1989, Karolin Luger her colleagues introduced a genetic method for making circular permutations by carefully fragmenting and ligating DNA (Luger 89). This method allowed for permutations to be introduced at arbitrary sites, and is still used today to design circularly permuted proteins in the lab.

Despite the early discovery of post-translational circular permutations and the suggestion of a possible genetic mechanism for evolving circular permutants, it was not until 1995 that the first circularly permuted gene was discovered.  [[Saposins]] are a class of small [[antimicrobial]] peptides which often occur together in multi-domain chains. Christopher Ponting and Robert Russel identified a circularly permuted version of a saposin inserted into plant [[aspartic proteinase]], which they light-heartedly nicknamed swaposin [[Pontin95]]. Saposin and swaposin were the first known case of two natural genes related by a circular permutation.

Hundreds of examples of circular permutations were subsequently discovered in nature and produced in the laboratory. The &lt;a&gt;Circular Permutation Database&lt;/a&gt; contains 2,238 circularly permuted proteins with know structures, and many more are known without structures (Lo09).

==Evolution==


Two models are currently used to explain the evolution of circularly permuted proteins. Both have compelling examples supporting them, but the relative contribution of each model in evolution is still under debate (Weiner06).

===Permutation by Duplication===


[[Image: cp_evolution.png|thumb| Permutation by Duplication mechanism, fission/fusion mechanism]]

The earliest model proposed for circular permutations to occur in [[Gene|genes]] rather than in proteins after translation is the permutation by duplication mechanism (Cunningham79). In this model, a precursor gene first undergoes a duplication and fusion to form a large [[tandem repeat]]. Next, [[Codon#Start.2Fstop_codons|start and stop codons]] are introduced

A model that can explain how circular permutations can occur during [[Evolution|evolution]] is [[Gene_duplication|gene duplication]] of a precursor [[Gene|gene]].
&lt;ref name=&quot;Jeltsch&quot;&gt;{{cite journal |author=Jeltsch A |year=1999 |title=Circular permutations in the molecular evolution of DNA methyltransferases |journal=J. Mol. Evol. |volume= 49|issue=1 |pages=161-164 |pmid=10368444  }}&lt;/ref&gt;
If both genes become fused this leads to a tandem protein. The 5’ and 3’ part of the gene can get lost again for example by insertion of a [[Stop_codon|stop codon]]. Many [[Protein_structure|protein structures]] are observed to have their [[N_terminus|N-]] and [[C_terminus|C-termini]] in close proximity in space. This characteristic contributes that such permutation events can get tolerated. The N- and C-termini of the protein are fused and different N- and C- termini are being introduced, while keeping the overall arrangements of [[Protein_structure#Secondary_structure|secondary structure elements]] essentially unmodified.

* expect intermediate proteins
* start/stop will tend to preserve exactly one copy of each section of the original protein, while tolerating the loss of duplicated portions

===Fission and Fusion===


A third model for the evolution of circular permutations starts with two partial proteins. These may represent two independent polypeptides (such as two parts of a [[heterodimer]]), or may have originally been halves of a single protein which underwent a fission event to become two polypeptides.

The two proteins can later fuse together to form a single polypeptide. Regardless of which protein comes first, this fusion protein may show similar function. Thus if a fusion between two proteins occurs twice in evolution (either between [[paralogues]] within the same species or between [[orthologues]] in different species) but in a different order, the resulting fusion proteins will be related by a circular permutation.

* Expect to see the halves independently


== Other processes that can lead to Circular Permutations ==


===Post-translational modification===


The two evolutionary models describe ways which genes may be circularly permuted, resulting in a circularly permuted protein after [[translation]]. Proteins can also be circularly permuted via [[Post-translational modification]], without permuting the underlying gene.  CPs can happen spontaneously through [[auto-catalysis]], as in the case of Concanavalin A (Bowles88) (see Fig 2). Alternately, permutation may require restriction enzymes and ligases (needs ref, or possibly use Goldenberg83 artificial case).
Figure 2: Concanavalin A (left) and Peanut Lectin (right), two proteins that are related by Circular Permutation. The two proteins are colored using a “rainbow” coloring scheme, showing the N-terminus in red and C-terminus in blue. As can be seen the 3-dimensional fold is highly similar, however the N and C- termini are located on different positions of the protein.


==The Role of circular permutation in protein engineering==

Many proteins have their termini located close together (Thornton). Because of this, it is often possible to design circular permutations of proteins. Today, circular permutations are generated routinely in the lab using standard genetics techniques (Luger 89). Although some permutation sites prevent the protein from folding correctly, many permutants have been created with nearly identical structure and function to the original protein.

The motivation for creating a circular permutant can vary. Scientists may want to improve some property of the protein, such as 
 * reduce [[Proteolysis|proteolytic]] susceptibility&lt;ref name=&quot;whitehead&quot;&gt;{{cite journal |author=Whitehead et al |year=2009 |title=Tying up the loose ends: circular permutation decreases the proteolytic susceptibility of recombinant proteins |journal=Prot Eng. Design |volume=22|issue=10 |pages=607-513 |pmid=19622546  }}&lt;/ref&gt;
 * improve [[Catalysis|catalytic activity]]
 * alter substrate or [[Ligand_binding|ligand binding]] 
 * improve [[thermostability]] (Topel99)
Alternately, scientists may be interested in properties of the original protein, such as
 * the order in which it folds (Viguera96,Capraro08)
 * which structural elements are essential (Huang11)

* design of novel [[Biocatalyst|biocatalysts]] and biosensors

&lt;!-- Artificially constructed circularly permuted proteins are being used in [[Protein_engineering|protein engineering]] to stabilize proteins. They have been show to decrease the [[Proteolysis|proteolytic]] susceptibility of [[Recombinant_protein|recombinant proteins]] &lt;ref name=&quot;whitehead&quot;&gt;{{cite journal |author=Whitehead et al |year=2009 |title=Tying up the loose ends: circular permutation decreases the proteolytic susceptibility of recombinant proteins |journal=Prot Eng. Design |volume=22|issue=10 |pages=607-513 |pmid=19622546  }}&lt;/ref&gt;, They have been used used to insert [[Protein_domain|domains]] into [[Green_fluorescent_protein|green fluorescent protein]] &lt;ref name=&quot;Baird&quot;&gt;{{cite journal |author=Baird GS, Zacharias DA, Tsien RY. |year=1999 |title=Circular permutation and receptor insertion within green fluorescent proteins. |journal=PNAS |volume=96|issue=20 |pages=11241-11246. |pmid= 10500161  }}&lt;/ref&gt;. There are several studies that use circular permutations to manipulate protein scaffolds, resulting in improved [[Catalysis|catalytic activity]] and altered substrate or [[Ligand_binding|ligand binding]] affinity. Circular permutations have been also used to enable the design of novel [[Biocatalyst|biocatalysts]] and biosensors. For a review on this see &lt;ref name=&quot;Yu&quot;&gt;{{cite journal |author=Yu and Lutz |year=2011 |title=Circular permutation: a different way to engineer enzyme structure and function. |journal=Trends Biotechnol.  |volume=29|issue=1|pages=18-25 |pmid= 	21087800  }}&lt;/ref&gt;. --&gt;

==Programmatic detection of Circular Permutations==

A number of algorithms are available to detect circularly permuted proteins. These can be divided into sequence alignments and structure alignment algorithms. Several algorithms are available that have not been optimized for the detection of CPs, but they are based on principles that allow the detection of topology independent similarities and as such are suitable for the alignment of CPs as well.

&lt;!-- Link to [[Structural alignment software]] and [[List of sequence alignment software]] --&gt;

{| class=&quot;sortable wikitable&quot; border=&quot;0&quot; align=&quot;center&quot; style=&quot;border: 1px solid #999; background-color:#FFFFFF&quot;
|-align=&quot;left&quot; bgcolor=&quot;#CCCCCC&quot;
! NAME || Type
! Description || Author || Year
|- 
|C α -match || Structure, topology independent || Uses geometric hashing for the topology independent comparison of proteins || Bachar et al. || 1993
|- 
| Uliel at al || Sequence||First suggestion how a sequence comparison algorithm for the detection of CPs can work || Uliel et al || 1999
|- 
| SHEBA || Structure || Duplicate a sequence in the middle; use SHEBA algorithm for structure alignment; Determine new cut position after structure alignment;|| Jung&amp; Lee || 2001
|- 
| Multiprot || Structure, Topology independent|| Calculates a sequence order independent multiple protein structure alignment || Shatsky || 2004
|- 
| RASPODOM || Sequence comparison || Modified Needleman&amp;Wunsch sequence comparison algorithm || Weiner et al || 2005
|- 
| CPSARST || Structure || Describes  protein structures as one-dimensional text strings by using a Ramachandran sequential transformation (RST) algorithm. Detecs CPs through a duplication of  the sequence represention and “double filter-and-refine” strategy. || Lo, Lyu|| 2008 
|- 
| GANGSTA +|| Structure || Works in two stages. Stage one identifies coarse alignments based on secondary structure  elements. Stage two refines the alignment on residue level and extends into loop regions.|| Schmidt-Goenner et. al. || 2009 
|- 
| SANA || Structure || Detect initial aligned fragment pairs. Build network of possible AFPs. Use random-mate algorithm to connect components to a graph.||  Wang et al. || 2010
|- 
| CE-CP || Structure || Built on top of Combinatorial Extension algorithm. Duplicates atoms before alignment, truncates results after alignment || Bliven et al || unpublished
|}

==Acknowledgements==

A stub of this article authored primarily by AP was previously published on wikipedia. While the authors were careful not to include the work of others, they would like to thank individuals from the wikipedia community for subsequent contributions to that stub.

==Further reading==

* David Goodsell (2010) ''Concanavalin A and Circular Permutation'' RCSB PDB Molecule of the Month  [http://www.rcsb.org/pdb/101/motm.do?momID=124 ]
* &lt;ref name=&quot;Yu&quot;&gt;{{cite journal |author=Yu and Lutz |year=2011 |title=Circular permutation: a different way to engineer enzyme structure and function. |journal=Trends Biotechnol.  |volume=29|issue=1|pages=18-25 |pmid=21087800  }}&lt;/ref&gt;
==See Also==

* [[Circular Permutation]]

== References ==


  1. Sequence Alignment
	1. Uliel, S., Fliess, A., Amir, A., &amp; Unger, R. (1999). A simple algorithm for detecting circular permutations in proteins Bioinformatics, 15(11), 930–936.

  2. GANGSTA+
	1. Schmidt-Goenner, T., Guerler, A., Kolbeck, B., &amp; Knapp, E. W. (2010). Circular permuted proteins in the universe of protein folds. Proteins, 78(7), 1618–1630. doi:10.1002/prot.22678

  3. SHEBA
	1. Jung, J., &amp; Lee, B. (2001). Circularly permuted proteins in the protein structure database Protein science : a publication of the Protein Society, 10(9), 1881–1886. doi:10.1110/ps.05801
  	1. Use SHEBA with all cut points
  	2. Find 5% of SCOP are CP.
  	3. Use stringent filtering criteria: no symmetric, etc
  	4. TODO read this more thoroughly
  4. CPSARST
	1. Lo WC, Lyu PC. CPSARST: an efficient circular permutation search tool applied to the detection of novel protein structural relationships. Genome Biol. 2008 Jan 18;9(1):R11.


http://www.ncbi.nlm.nih.gov/pubmed/18201387
	1. Lo, W.-C., Lee, C.-C., Lee, C.-Y., &amp; Lyu, P.-C. (2009). CPDB: a database of circular permutation in proteins. Nucleic acids research, 37(Database issue), D328–32. doi:10.1093/nar/gkn679

  	1. Find 4169/ 26349 CPs (15%)
  5. RASPODOM
	1. Weiner, J., Thomas, G., &amp; Bornberg-Bauer, E. (2005). Rapid motif-based prediction of circular permutations in multi-domain proteins Bioinformatics, 21(7), 932–937. doi:10.1093/bioinformatics/bti085

  6. CECP!

7. C alhpa match  Bachar O, Fischer D, Nussinov R, Wolfson H (1993) A computer version based technique for 3-d sequence independent structural comparison of proteins. Protein Eng 6:279–288

8. 
Birzele F, Gewehr JE, Csaba G, Zimmer R (2007) Vorolign-fast structural alignment using Voronoi contacts.

{{reflist|2}}

[[Category:Proteins]]</text>
    </revision>
    <revision>
      <id>47</id>
      <timestamp>2011-11-10T15:45:02Z</timestamp>
      <contributor>
        <username>Andreas</username>
        <id>3</id>
      </contributor>
      <text xml:space="preserve" bytes="15884">&lt;!-- Starting from 00:53, 29 May 2011‎. All major revisions before this point were made by Andorsch.

{{Context|date=May 2011}}


=== WIKI TEXT BEGINS HERE === --&gt;


&lt;table style=&quot;background: #FFFFCC;display:block; padding: 0.25em 0.9em; border: solid #FFFF00 1pt; width: 100%; &quot;&gt;
&lt;tr&gt;&lt;td style=&quot;font-weight:bold&quot;&gt;This page is synchronized with Google Docs&lt;/td&gt;&lt;/tr&gt;
&lt;tr&gt;&lt;td&gt;Please make edits directly to the google doc. This page should be used only for testing formatting. Contents of this page may be deleted at any time and replaced with the current version from Google Docs.
&lt;/td&gt;&lt;/tr&gt;
&lt;/table&gt;

'''Circular permutation''' is a process during [[Evolution|evolution]] that changes the order of [[Amino_acids|amino acids]] in a [[Protein_sequence|protein sequence]], resulting in a [[Protein_structure|protein structure]] with different connectivity, but overall similar three dimensional shape. Artificially created permutations have been used for various purposes in [[Protein_engineering|protein engineering]] and [[Protein_design|design]]. This is directly analogous to the mathematical notion of a [[cyclic permutation]] over the set of residues in a protein.


[[Image:CircularPermutationInProteins.png|thumb|Schematic representation of a circular permutation in two proteins. The first protein (outer circle) has the sequence a-b-c. After the permutation the second protein (inner circle) has the sequence c-a-b. The letters N and C indicate the location of the amino- and carboxy- termini of the protein sequences and how their positions change relative to each other. ]]


==History==

[[Image:ConcanavalinALectin.png |thumb|Two proteins that are related by a circular permutation: [[Concanavalin_a|Concanavalin A]] (left) {{PDB|3cna}}, and Peanut Lectin (right), {{PDB|2pel}}. The two proteins are colored using a “rainbow” coloring scheme, showing the N-terminus in red and C-terminus in blue. As can be seen the 3-dimensional fold is highly similar, however the N and C- termini are located on different positions of the protein.  &lt;ref name=&quot;Cunningham&quot;&gt;{{cite journal |author=Cunningham et al |year=1976 |title=Favin versus concanavalin A: Circularly permuted amino acid sequences |journal=PNAS |volume= 76|issue=7 |pages=3218-3222 |pmid=16592676}}&lt;/ref&gt;]]


In 1979, Bruce Cunningham and his colleagues discovered the first instance of a circular permutation in nature (Cunningham79). After determining the peptide sequence of the protein [[Flavin]], they noticed its similarity to a known protein [[Concanavalin_a|Concanavalin A]], but that the ends were circularly permuted. Later work confirmed the circular permutation (Einspar86) and showed that Concanavalin A is circularly permuted post-translationally (Carrington85).

After the discovery of a natural circular permutation, researchers were looking for a way to emulate this process. In 1983, David Goldenberg and Thomas Creighton were able to create a circularly permuted version of a protein by chemically ligating the termini to create a [[cyclic protein]], then introducing new termini elsewhere using [[trypsin]] (Goldenber83). In 1989, Karolin Luger her colleagues introduced a genetic method for making circular permutations by carefully fragmenting and ligating DNA (Luger 89). This method allowed for permutations to be introduced at arbitrary sites, and is still used today to design circularly permuted proteins in the lab.

Despite the early discovery of post-translational circular permutations and the suggestion of a possible genetic mechanism for evolving circular permutants, it was not until 1995 that the first circularly permuted gene was discovered.  [[Saposins]] are a class of small [[antimicrobial]] peptides which often occur together in multi-domain chains. Christopher Ponting and Robert Russel identified a circularly permuted version of a saposin inserted into plant [[aspartic proteinase]], which they light-heartedly nicknamed swaposin [[Pontin95]]. Saposin and swaposin were the first known case of two natural genes related by a circular permutation.

Hundreds of examples of circular permutations were subsequently discovered in nature and produced in the laboratory. The &lt;a&gt;Circular Permutation Database&lt;/a&gt; contains 2,238 circularly permuted proteins with know structures, and many more are known without structures (Lo09).

==Evolution==


Two models are currently used to explain the evolution of circularly permuted proteins. Both have compelling examples supporting them, but the relative contribution of each model in evolution is still under debate (Weiner06).

===Permutation by Duplication===


[[Image: cp_evolution.png|thumb| Permutation by Duplication mechanism, fission/fusion mechanism]]

The earliest model proposed for circular permutations to occur in [[Gene|genes]] rather than in proteins after translation is the permutation by duplication mechanism (Cunningham79). In this model, a precursor gene first undergoes a duplication and fusion to form a large [[tandem repeat]]. Next, [[Codon#Start.2Fstop_codons|start and stop codons]] are introduced

A model that can explain how circular permutations can occur during [[Evolution|evolution]] is [[Gene_duplication|gene duplication]] of a precursor [[Gene|gene]].
&lt;ref name=&quot;Jeltsch&quot;&gt;{{cite journal |author=Jeltsch A |year=1999 |title=Circular permutations in the molecular evolution of DNA methyltransferases |journal=J. Mol. Evol. |volume= 49|issue=1 |pages=161-164 |pmid=10368444  }}&lt;/ref&gt;
If both genes become fused this leads to a tandem protein. The 5’ and 3’ part of the gene can get lost again for example by insertion of a [[Stop_codon|stop codon]]. Many [[Protein_structure|protein structures]] are observed to have their [[N_terminus|N-]] and [[C_terminus|C-termini]] in close proximity in space. This characteristic contributes that such permutation events can get tolerated. The N- and C-termini of the protein are fused and different N- and C- termini are being introduced, while keeping the overall arrangements of [[Protein_structure#Secondary_structure|secondary structure elements]] essentially unmodified.

* expect intermediate proteins
* start/stop will tend to preserve exactly one copy of each section of the original protein, while tolerating the loss of duplicated portions

===Fission and Fusion===


A third model for the evolution of circular permutations starts with two partial proteins. These may represent two independent polypeptides (such as two parts of a [[heterodimer]]), or may have originally been halves of a single protein which underwent a fission event to become two polypeptides.

The two proteins can later fuse together to form a single polypeptide. Regardless of which protein comes first, this fusion protein may show similar function. Thus if a fusion between two proteins occurs twice in evolution (either between [[paralogues]] within the same species or between [[orthologues]] in different species) but in a different order, the resulting fusion proteins will be related by a circular permutation.

* Expect to see the halves independently


== Other processes that can lead to Circular Permutations ==


===Post-translational modification===


The two evolutionary models describe ways which genes may be circularly permuted, resulting in a circularly permuted protein after [[translation]]. Proteins can also be circularly permuted via [[Post-translational modification]], without permuting the underlying gene.  CPs can happen spontaneously through [[auto-catalysis]], as in the case of Concanavalin A (Bowles88) (see Fig 2). Alternately, permutation may require restriction enzymes and ligases (needs ref, or possibly use Goldenberg83 artificial case).
Figure 2: Concanavalin A (left) and Peanut Lectin (right), two proteins that are related by Circular Permutation. The two proteins are colored using a “rainbow” coloring scheme, showing the N-terminus in red and C-terminus in blue. As can be seen the 3-dimensional fold is highly similar, however the N and C- termini are located on different positions of the protein.


==The Role of circular permutation in protein engineering==

Many proteins have their termini located close together (Thornton). Because of this, it is often possible to design circular permutations of proteins. Today, circular permutations are generated routinely in the lab using standard genetics techniques (Luger 89). Although some permutation sites prevent the protein from folding correctly, many permutants have been created with nearly identical structure and function to the original protein.

The motivation for creating a circular permutant can vary. Scientists may want to improve some property of the protein, such as 
 * reduce [[Proteolysis|proteolytic]] susceptibility&lt;ref name=&quot;whitehead&quot;&gt;{{cite journal |author=Whitehead et al |year=2009 |title=Tying up the loose ends: circular permutation decreases the proteolytic susceptibility of recombinant proteins |journal=Prot Eng. Design |volume=22|issue=10 |pages=607-513 |pmid=19622546  }}&lt;/ref&gt;
 * improve [[Catalysis|catalytic activity]]
 * alter substrate or [[Ligand_binding|ligand binding]] 
 * improve [[thermostability]] (Topel99)
Alternately, scientists may be interested in properties of the original protein, such as
 * the order in which it folds (Viguera96,Capraro08)
 * which structural elements are essential (Huang11)

* design of novel [[Biocatalyst|biocatalysts]] and biosensors

&lt;!-- Artificially constructed circularly permuted proteins are being used in [[Protein_engineering|protein engineering]] to stabilize proteins. They have been show to decrease the [[Proteolysis|proteolytic]] susceptibility of [[Recombinant_protein|recombinant proteins]] &lt;ref name=&quot;whitehead&quot;&gt;{{cite journal |author=Whitehead et al |year=2009 |title=Tying up the loose ends: circular permutation decreases the proteolytic susceptibility of recombinant proteins |journal=Prot Eng. Design |volume=22|issue=10 |pages=607-513 |pmid=19622546  }}&lt;/ref&gt;, They have been used used to insert [[Protein_domain|domains]] into [[Green_fluorescent_protein|green fluorescent protein]] &lt;ref name=&quot;Baird&quot;&gt;{{cite journal |author=Baird GS, Zacharias DA, Tsien RY. |year=1999 |title=Circular permutation and receptor insertion within green fluorescent proteins. |journal=PNAS |volume=96|issue=20 |pages=11241-11246. |pmid= 10500161  }}&lt;/ref&gt;. There are several studies that use circular permutations to manipulate protein scaffolds, resulting in improved [[Catalysis|catalytic activity]] and altered substrate or [[Ligand_binding|ligand binding]] affinity. Circular permutations have been also used to enable the design of novel [[Biocatalyst|biocatalysts]] and biosensors. For a review on this see &lt;ref name=&quot;Yu&quot;&gt;{{cite journal |author=Yu and Lutz |year=2011 |title=Circular permutation: a different way to engineer enzyme structure and function. |journal=Trends Biotechnol.  |volume=29|issue=1|pages=18-25 |pmid= 	21087800  }}&lt;/ref&gt;. --&gt;

==Programmatic detection of Circular Permutations==

A number of algorithms are available to detect circularly permuted proteins. These can be divided into sequence alignments and structure alignment algorithms. Several algorithms are available that have not been optimized for the detection of CPs, but they are based on principles that allow the detection of topology independent similarities and as such are suitable for the alignment of CPs as well.

&lt;!-- Link to [[Structural alignment software]] and [[List of sequence alignment software]] --&gt;

{| class=&quot;sortable wikitable&quot; border=&quot;0&quot; align=&quot;center&quot; style=&quot;border: 1px solid #999; background-color:#FFFFFF&quot;
|-align=&quot;left&quot; bgcolor=&quot;#CCCCCC&quot;
! NAME || Type
! Description || Author || Year
|- 
|C α -match || Structure, topology independent || Uses geometric hashing for the topology independent comparison of proteins || Bachar et al. || 1993
|- 
| Uliel at al || Sequence||First suggestion how a sequence comparison algorithm for the detection of CPs can work || Uliel et al || 1999
|- 
| SHEBA || Structure || Duplicate a sequence in the middle; use SHEBA algorithm for structure alignment; Determine new cut position after structure alignment;|| Jung&amp; Lee || 2001
|- 
| Multiprot || Structure, Topology independent|| Calculates a sequence order independent multiple protein structure alignment || Shatsky || 2004
|- 
| RASPODOM || Sequence comparison || Modified Needleman&amp;Wunsch sequence comparison algorithm || Weiner et al || 2005
|- 
| CPSARST || Structure || Describes  protein structures as one-dimensional text strings by using a Ramachandran sequential transformation (RST) algorithm. Detecs CPs through a duplication of  the sequence represention and “double filter-and-refine” strategy. || Lo, Lyu|| 2008 
|- 
| GANGSTA +|| Structure || Works in two stages. Stage one identifies coarse alignments based on secondary structure  elements. Stage two refines the alignment on residue level and extends into loop regions.|| Schmidt-Goenner et. al. || 2009 
|- 
| SANA || Structure || Detect initial aligned fragment pairs. Build network of possible AFPs. Use random-mate algorithm to connect components to a graph.||  Wang et al. || 2010
|- 
| CE-CP || Structure || Built on top of Combinatorial Extension algorithm. Duplicates atoms before alignment, truncates results after alignment || Bliven et al || unpublished
|}

==Acknowledgements==

A stub of this article authored primarily by AP was previously published on wikipedia. While the authors were careful not to include the work of others, they would like to thank individuals from the wikipedia community for subsequent contributions to that stub.

==Further reading==

* David Goodsell (2010) ''Concanavalin A and Circular Permutation'' RCSB PDB Molecule of the Month  [http://www.rcsb.org/pdb/101/motm.do?momID=124 ]
* &lt;ref name=&quot;Yu&quot;&gt;{{cite journal |author=Yu and Lutz |year=2011 |title=Circular permutation: a different way to engineer enzyme structure and function. |journal=Trends Biotechnol.  |volume=29|issue=1|pages=18-25 |pmid=21087800  }}&lt;/ref&gt;
==See Also==

* [[Circular Permutation]]

== References ==


  1. Sequence Alignment
	1. Uliel, S., Fliess, A., Amir, A., &amp; Unger, R. (1999). A simple algorithm for detecting circular permutations in proteins Bioinformatics, 15(11), 930–936.

  2. GANGSTA+
	1. Schmidt-Goenner, T., Guerler, A., Kolbeck, B., &amp; Knapp, E. W. (2010). Circular permuted proteins in the universe of protein folds. Proteins, 78(7), 1618–1630. doi:10.1002/prot.22678

  3. SHEBA
	1. Jung, J., &amp; Lee, B. (2001). Circularly permuted proteins in the protein structure database Protein science : a publication of the Protein Society, 10(9), 1881–1886. doi:10.1110/ps.05801
  	1. Use SHEBA with all cut points
  	2. Find 5% of SCOP are CP.
  	3. Use stringent filtering criteria: no symmetric, etc
  	4. TODO read this more thoroughly
  4. CPSARST
	1. Lo WC, Lyu PC. CPSARST: an efficient circular permutation search tool applied to the detection of novel protein structural relationships. Genome Biol. 2008 Jan 18;9(1):R11.


http://www.ncbi.nlm.nih.gov/pubmed/18201387
	1. Lo, W.-C., Lee, C.-C., Lee, C.-Y., &amp; Lyu, P.-C. (2009). CPDB: a database of circular permutation in proteins. Nucleic acids research, 37(Database issue), D328–32. doi:10.1093/nar/gkn679

  	1. Find 4169/ 26349 CPs (15%)
  5. RASPODOM
	1. Weiner, J., Thomas, G., &amp; Bornberg-Bauer, E. (2005). Rapid motif-based prediction of circular permutations in multi-domain proteins Bioinformatics, 21(7), 932–937. doi:10.1093/bioinformatics/bti085

  6. CECP!

7. C alhpa match  Bachar O, Fischer D, Nussinov R, Wolfson H (1993) A computer version based technique for 3-d sequence independent structural comparison of proteins. Protein Eng 6:279–288

8. 
Birzele F, Gewehr JE, Csaba G, Zimmer R (2007) Vorolign-fast structural alignment using Voronoi contacts.

{{reflist|2}}

[[Category:Proteins]]</text>
    </revision>
    <revision>
      <id>50</id>
      <timestamp>2011-11-10T16:38:42Z</timestamp>
      <contributor>
        <username>Andreas</username>
        <id>3</id>
      </contributor>
      <comment>adding availability column</comment>
      <text xml:space="preserve" bytes="16144">&lt;!-- Starting from 00:53, 29 May 2011‎. All major revisions before this point were made by Andorsch.

{{Context|date=May 2011}}


=== WIKI TEXT BEGINS HERE === --&gt;


&lt;table style=&quot;background: #FFFFCC;display:block; padding: 0.25em 0.9em; border: solid #FFFF00 1pt; width: 100%; &quot;&gt;
&lt;tr&gt;&lt;td style=&quot;font-weight:bold&quot;&gt;This page is synchronized with Google Docs&lt;/td&gt;&lt;/tr&gt;
&lt;tr&gt;&lt;td&gt;Please make edits directly to the google doc. This page should be used only for testing formatting. Contents of this page may be deleted at any time and replaced with the current version from Google Docs.
&lt;/td&gt;&lt;/tr&gt;
&lt;/table&gt;

'''Circular permutation''' is a process during [[Evolution|evolution]] that changes the order of [[Amino_acids|amino acids]] in a [[Protein_sequence|protein sequence]], resulting in a [[Protein_structure|protein structure]] with different connectivity, but overall similar three dimensional shape. Artificially created permutations have been used for various purposes in [[Protein_engineering|protein engineering]] and [[Protein_design|design]]. This is directly analogous to the mathematical notion of a [[cyclic permutation]] over the set of residues in a protein.


[[Image:CircularPermutationInProteins.png|thumb|Schematic representation of a circular permutation in two proteins. The first protein (outer circle) has the sequence a-b-c. After the permutation the second protein (inner circle) has the sequence c-a-b. The letters N and C indicate the location of the amino- and carboxy- termini of the protein sequences and how their positions change relative to each other. ]]


==History==

[[Image:ConcanavalinALectin.png |thumb|Two proteins that are related by a circular permutation: [[Concanavalin_a|Concanavalin A]] (left) {{PDB|3cna}}, and Peanut Lectin (right), {{PDB|2pel}}. The two proteins are colored using a “rainbow” coloring scheme, showing the N-terminus in red and C-terminus in blue. As can be seen the 3-dimensional fold is highly similar, however the N and C- termini are located on different positions of the protein.  &lt;ref name=&quot;Cunningham&quot;&gt;{{cite journal |author=Cunningham et al |year=1976 |title=Favin versus concanavalin A: Circularly permuted amino acid sequences |journal=PNAS |volume= 76|issue=7 |pages=3218-3222 |pmid=16592676}}&lt;/ref&gt;]]


In 1979, Bruce Cunningham and his colleagues discovered the first instance of a circular permutation in nature (Cunningham79). After determining the peptide sequence of the protein [[Flavin]], they noticed its similarity to a known protein [[Concanavalin_a|Concanavalin A]], but that the ends were circularly permuted. Later work confirmed the circular permutation (Einspar86) and showed that Concanavalin A is circularly permuted post-translationally (Carrington85).

After the discovery of a natural circular permutation, researchers were looking for a way to emulate this process. In 1983, David Goldenberg and Thomas Creighton were able to create a circularly permuted version of a protein by chemically ligating the termini to create a [[cyclic protein]], then introducing new termini elsewhere using [[trypsin]] (Goldenber83). In 1989, Karolin Luger her colleagues introduced a genetic method for making circular permutations by carefully fragmenting and ligating DNA (Luger 89). This method allowed for permutations to be introduced at arbitrary sites, and is still used today to design circularly permuted proteins in the lab.

Despite the early discovery of post-translational circular permutations and the suggestion of a possible genetic mechanism for evolving circular permutants, it was not until 1995 that the first circularly permuted gene was discovered.  [[Saposins]] are a class of small [[antimicrobial]] peptides which often occur together in multi-domain chains. Christopher Ponting and Robert Russel identified a circularly permuted version of a saposin inserted into plant [[aspartic proteinase]], which they light-heartedly nicknamed swaposin [[Pontin95]]. Saposin and swaposin were the first known case of two natural genes related by a circular permutation.

Hundreds of examples of circular permutations were subsequently discovered in nature and produced in the laboratory. The &lt;a&gt;Circular Permutation Database&lt;/a&gt; contains 2,238 circularly permuted proteins with know structures, and many more are known without structures (Lo09).

==Evolution==


Two models are currently used to explain the evolution of circularly permuted proteins. Both have compelling examples supporting them, but the relative contribution of each model in evolution is still under debate (Weiner06).

===Permutation by Duplication===


[[Image: cp_evolution.png|thumb| Permutation by Duplication mechanism, fission/fusion mechanism]]

The earliest model proposed for circular permutations to occur in [[Gene|genes]] rather than in proteins after translation is the permutation by duplication mechanism (Cunningham79). In this model, a precursor gene first undergoes a duplication and fusion to form a large [[tandem repeat]]. Next, [[Codon#Start.2Fstop_codons|start and stop codons]] are introduced

A model that can explain how circular permutations can occur during [[Evolution|evolution]] is [[Gene_duplication|gene duplication]] of a precursor [[Gene|gene]].
&lt;ref name=&quot;Jeltsch&quot;&gt;{{cite journal |author=Jeltsch A |year=1999 |title=Circular permutations in the molecular evolution of DNA methyltransferases |journal=J. Mol. Evol. |volume= 49|issue=1 |pages=161-164 |pmid=10368444  }}&lt;/ref&gt;
If both genes become fused this leads to a tandem protein. The 5’ and 3’ part of the gene can get lost again for example by insertion of a [[Stop_codon|stop codon]]. Many [[Protein_structure|protein structures]] are observed to have their [[N_terminus|N-]] and [[C_terminus|C-termini]] in close proximity in space. This characteristic contributes that such permutation events can get tolerated. The N- and C-termini of the protein are fused and different N- and C- termini are being introduced, while keeping the overall arrangements of [[Protein_structure#Secondary_structure|secondary structure elements]] essentially unmodified.

* expect intermediate proteins
* start/stop will tend to preserve exactly one copy of each section of the original protein, while tolerating the loss of duplicated portions

===Fission and Fusion===


A third model for the evolution of circular permutations starts with two partial proteins. These may represent two independent polypeptides (such as two parts of a [[heterodimer]]), or may have originally been halves of a single protein which underwent a fission event to become two polypeptides.

The two proteins can later fuse together to form a single polypeptide. Regardless of which protein comes first, this fusion protein may show similar function. Thus if a fusion between two proteins occurs twice in evolution (either between [[paralogues]] within the same species or between [[orthologues]] in different species) but in a different order, the resulting fusion proteins will be related by a circular permutation.

* Expect to see the halves independently


== Other processes that can lead to Circular Permutations ==


===Post-translational modification===


The two evolutionary models describe ways which genes may be circularly permuted, resulting in a circularly permuted protein after [[translation]]. Proteins can also be circularly permuted via [[Post-translational modification]], without permuting the underlying gene.  CPs can happen spontaneously through [[auto-catalysis]], as in the case of Concanavalin A (Bowles88) (see Fig 2). Alternately, permutation may require restriction enzymes and ligases (needs ref, or possibly use Goldenberg83 artificial case).
Figure 2: Concanavalin A (left) and Peanut Lectin (right), two proteins that are related by Circular Permutation. The two proteins are colored using a “rainbow” coloring scheme, showing the N-terminus in red and C-terminus in blue. As can be seen the 3-dimensional fold is highly similar, however the N and C- termini are located on different positions of the protein.


==The Role of circular permutation in protein engineering==

Many proteins have their termini located close together (Thornton). Because of this, it is often possible to design circular permutations of proteins. Today, circular permutations are generated routinely in the lab using standard genetics techniques (Luger 89). Although some permutation sites prevent the protein from folding correctly, many permutants have been created with nearly identical structure and function to the original protein.

The motivation for creating a circular permutant can vary. Scientists may want to improve some property of the protein, such as 
 * reduce [[Proteolysis|proteolytic]] susceptibility&lt;ref name=&quot;whitehead&quot;&gt;{{cite journal |author=Whitehead et al |year=2009 |title=Tying up the loose ends: circular permutation decreases the proteolytic susceptibility of recombinant proteins |journal=Prot Eng. Design |volume=22|issue=10 |pages=607-513 |pmid=19622546  }}&lt;/ref&gt;
 * improve [[Catalysis|catalytic activity]]
 * alter substrate or [[Ligand_binding|ligand binding]] 
 * improve [[thermostability]] (Topel99)
Alternately, scientists may be interested in properties of the original protein, such as
 * the order in which it folds (Viguera96,Capraro08)
 * which structural elements are essential (Huang11)

* design of novel [[Biocatalyst|biocatalysts]] and biosensors

&lt;!-- Artificially constructed circularly permuted proteins are being used in [[Protein_engineering|protein engineering]] to stabilize proteins. They have been show to decrease the [[Proteolysis|proteolytic]] susceptibility of [[Recombinant_protein|recombinant proteins]] &lt;ref name=&quot;whitehead&quot;&gt;{{cite journal |author=Whitehead et al |year=2009 |title=Tying up the loose ends: circular permutation decreases the proteolytic susceptibility of recombinant proteins |journal=Prot Eng. Design |volume=22|issue=10 |pages=607-513 |pmid=19622546  }}&lt;/ref&gt;, They have been used used to insert [[Protein_domain|domains]] into [[Green_fluorescent_protein|green fluorescent protein]] &lt;ref name=&quot;Baird&quot;&gt;{{cite journal |author=Baird GS, Zacharias DA, Tsien RY. |year=1999 |title=Circular permutation and receptor insertion within green fluorescent proteins. |journal=PNAS |volume=96|issue=20 |pages=11241-11246. |pmid= 10500161  }}&lt;/ref&gt;. There are several studies that use circular permutations to manipulate protein scaffolds, resulting in improved [[Catalysis|catalytic activity]] and altered substrate or [[Ligand_binding|ligand binding]] affinity. Circular permutations have been also used to enable the design of novel [[Biocatalyst|biocatalysts]] and biosensors. For a review on this see &lt;ref name=&quot;Yu&quot;&gt;{{cite journal |author=Yu and Lutz |year=2011 |title=Circular permutation: a different way to engineer enzyme structure and function. |journal=Trends Biotechnol.  |volume=29|issue=1|pages=18-25 |pmid= 	21087800  }}&lt;/ref&gt;. --&gt;

==Programmatic detection of Circular Permutations==

A number of algorithms are available to detect circularly permuted proteins. These can be divided into sequence alignments and structure alignment algorithms. Several algorithms are available that have not been optimized for the detection of CPs, but they are based on principles that allow the detection of topology independent similarities and as such are suitable for the alignment of CPs as well.

&lt;!-- Link to [[Structural alignment software]] and [[List of sequence alignment software]] --&gt;

{| class=&quot;sortable wikitable&quot; border=&quot;0&quot; align=&quot;center&quot; style=&quot;border: 1px solid #999; background-color:#FFFFFF&quot;
|-align=&quot;left&quot; bgcolor=&quot;#CCCCCC&quot;
! NAME || Type
! Description || Author || Year || Availability
|- 
|C α -match || Structure, topology independent || Uses geometric hashing for the topology independent comparison of proteins || Bachar et al. || 1993 || 
|- 
| Uliel at al || Sequence||First suggestion how a sequence comparison algorithm for the detection of CPs can work || Uliel et al || 1999 ||
|- 
| SHEBA || Structure || Duplicate a sequence in the middle; use SHEBA algorithm for structure alignment; Determine new cut position after structure alignment;|| Jung&amp; Lee || 2001 || 
|- 
| Multiprot || Structure, Topology independent|| Calculates a sequence order independent multiple protein structure alignment || Shatsky || 2004 || 
|- 
| RASPODOM || Sequence comparison || Modified Needleman&amp;Wunsch sequence comparison algorithm || Weiner et al || 2005 || 
|- 
| CPSARST || Structure || Describes  protein structures as one-dimensional text strings by using a Ramachandran sequential transformation (RST) algorithm.  Detects CPs through a duplication of  the sequence represention and “double filter-and-refine” strategy. || Lo, Lyu|| 2008 || 
|- 
| GANGSTA +|| Structure || Works in two stages. Stage one identifies coarse alignments based on secondary structure  elements. Stage two refines the alignment on residue level and extends into loop regions.|| Schmidt-Goenner et. al. || 2009 || [http://agknapp.chemie.fu-berlin.de/gplus/ server] [http://agknapp.chemie.fu-berlin.de/gplus/?page=downloads download]
|- 
| SANA || Structure || Detect initial aligned fragment pairs. Build network of possible AFPs. Use random-mate algorithm to connect components to a graph.||  Wang et al. || 2010 || 
|- 
| CE-CP || Structure || Built on top of Combinatorial Extension algorithm. Duplicates atoms before alignment, truncates results after alignment || Bliven et al || unpublished || [http://www.rcsb.org/pdb/workbench/workbench.do server] [http://source.rcsb.org/ download] 
|}

==Acknowledgements==

A stub of this article authored primarily by AP was previously published on wikipedia. While the authors were careful not to include the work of others, they would like to thank individuals from the wikipedia community for subsequent contributions to that stub.

==Further reading==

* David Goodsell (2010) ''Concanavalin A and Circular Permutation'' RCSB PDB Molecule of the Month  [http://www.rcsb.org/pdb/101/motm.do?momID=124 ]
* &lt;ref name=&quot;Yu&quot;&gt;{{cite journal |author=Yu and Lutz |year=2011 |title=Circular permutation: a different way to engineer enzyme structure and function. |journal=Trends Biotechnol.  |volume=29|issue=1|pages=18-25 |pmid=21087800  }}&lt;/ref&gt;
==See Also==

* [[Circular Permutation]]

== References ==


  1. Sequence Alignment
	1. Uliel, S., Fliess, A., Amir, A., &amp; Unger, R. (1999). A simple algorithm for detecting circular permutations in proteins Bioinformatics, 15(11), 930–936.

  2. GANGSTA+
	1. Schmidt-Goenner, T., Guerler, A., Kolbeck, B., &amp; Knapp, E. W. (2010). Circular permuted proteins in the universe of protein folds. Proteins, 78(7), 1618–1630. doi:10.1002/prot.22678

  3. SHEBA
	1. Jung, J., &amp; Lee, B. (2001). Circularly permuted proteins in the protein structure database Protein science : a publication of the Protein Society, 10(9), 1881–1886. doi:10.1110/ps.05801
  	1. Use SHEBA with all cut points
  	2. Find 5% of SCOP are CP.
  	3. Use stringent filtering criteria: no symmetric, etc
  	4. TODO read this more thoroughly
  4. CPSARST
	1. Lo WC, Lyu PC. CPSARST: an efficient circular permutation search tool applied to the detection of novel protein structural relationships. Genome Biol. 2008 Jan 18;9(1):R11.


http://www.ncbi.nlm.nih.gov/pubmed/18201387
	1. Lo, W.-C., Lee, C.-C., Lee, C.-Y., &amp; Lyu, P.-C. (2009). CPDB: a database of circular permutation in proteins. Nucleic acids research, 37(Database issue), D328–32. doi:10.1093/nar/gkn679

  	1. Find 4169/ 26349 CPs (15%)
  5. RASPODOM
	1. Weiner, J., Thomas, G., &amp; Bornberg-Bauer, E. (2005). Rapid motif-based prediction of circular permutations in multi-domain proteins Bioinformatics, 21(7), 932–937. doi:10.1093/bioinformatics/bti085

  6. CECP!

7. C alhpa match  Bachar O, Fischer D, Nussinov R, Wolfson H (1993) A computer version based technique for 3-d sequence independent structural comparison of proteins. Protein Eng 6:279–288

8. 
Birzele F, Gewehr JE, Csaba G, Zimmer R (2007) Vorolign-fast structural alignment using Voronoi contacts.

{{reflist|2}}

[[Category:Proteins]]</text>
    </revision>
    <revision>
      <id>51</id>
      <timestamp>2011-11-10T16:40:20Z</timestamp>
      <contributor>
        <username>Andreas</username>
        <id>3</id>
      </contributor>
      <comment>/* Programmatic detection of Circular Permutations */</comment>
      <text xml:space="preserve" bytes="16194">&lt;!-- Starting from 00:53, 29 May 2011‎. All major revisions before this point were made by Andorsch.

{{Context|date=May 2011}}


=== WIKI TEXT BEGINS HERE === --&gt;


&lt;table style=&quot;background: #FFFFCC;display:block; padding: 0.25em 0.9em; border: solid #FFFF00 1pt; width: 100%; &quot;&gt;
&lt;tr&gt;&lt;td style=&quot;font-weight:bold&quot;&gt;This page is synchronized with Google Docs&lt;/td&gt;&lt;/tr&gt;
&lt;tr&gt;&lt;td&gt;Please make edits directly to the google doc. This page should be used only for testing formatting. Contents of this page may be deleted at any time and replaced with the current version from Google Docs.
&lt;/td&gt;&lt;/tr&gt;
&lt;/table&gt;

'''Circular permutation''' is a process during [[Evolution|evolution]] that changes the order of [[Amino_acids|amino acids]] in a [[Protein_sequence|protein sequence]], resulting in a [[Protein_structure|protein structure]] with different connectivity, but overall similar three dimensional shape. Artificially created permutations have been used for various purposes in [[Protein_engineering|protein engineering]] and [[Protein_design|design]]. This is directly analogous to the mathematical notion of a [[cyclic permutation]] over the set of residues in a protein.


[[Image:CircularPermutationInProteins.png|thumb|Schematic representation of a circular permutation in two proteins. The first protein (outer circle) has the sequence a-b-c. After the permutation the second protein (inner circle) has the sequence c-a-b. The letters N and C indicate the location of the amino- and carboxy- termini of the protein sequences and how their positions change relative to each other. ]]


==History==

[[Image:ConcanavalinALectin.png |thumb|Two proteins that are related by a circular permutation: [[Concanavalin_a|Concanavalin A]] (left) {{PDB|3cna}}, and Peanut Lectin (right), {{PDB|2pel}}. The two proteins are colored using a “rainbow” coloring scheme, showing the N-terminus in red and C-terminus in blue. As can be seen the 3-dimensional fold is highly similar, however the N and C- termini are located on different positions of the protein.  &lt;ref name=&quot;Cunningham&quot;&gt;{{cite journal |author=Cunningham et al |year=1976 |title=Favin versus concanavalin A: Circularly permuted amino acid sequences |journal=PNAS |volume= 76|issue=7 |pages=3218-3222 |pmid=16592676}}&lt;/ref&gt;]]


In 1979, Bruce Cunningham and his colleagues discovered the first instance of a circular permutation in nature (Cunningham79). After determining the peptide sequence of the protein [[Flavin]], they noticed its similarity to a known protein [[Concanavalin_a|Concanavalin A]], but that the ends were circularly permuted. Later work confirmed the circular permutation (Einspar86) and showed that Concanavalin A is circularly permuted post-translationally (Carrington85).

After the discovery of a natural circular permutation, researchers were looking for a way to emulate this process. In 1983, David Goldenberg and Thomas Creighton were able to create a circularly permuted version of a protein by chemically ligating the termini to create a [[cyclic protein]], then introducing new termini elsewhere using [[trypsin]] (Goldenber83). In 1989, Karolin Luger her colleagues introduced a genetic method for making circular permutations by carefully fragmenting and ligating DNA (Luger 89). This method allowed for permutations to be introduced at arbitrary sites, and is still used today to design circularly permuted proteins in the lab.

Despite the early discovery of post-translational circular permutations and the suggestion of a possible genetic mechanism for evolving circular permutants, it was not until 1995 that the first circularly permuted gene was discovered.  [[Saposins]] are a class of small [[antimicrobial]] peptides which often occur together in multi-domain chains. Christopher Ponting and Robert Russel identified a circularly permuted version of a saposin inserted into plant [[aspartic proteinase]], which they light-heartedly nicknamed swaposin [[Pontin95]]. Saposin and swaposin were the first known case of two natural genes related by a circular permutation.

Hundreds of examples of circular permutations were subsequently discovered in nature and produced in the laboratory. The &lt;a&gt;Circular Permutation Database&lt;/a&gt; contains 2,238 circularly permuted proteins with know structures, and many more are known without structures (Lo09).

==Evolution==


Two models are currently used to explain the evolution of circularly permuted proteins. Both have compelling examples supporting them, but the relative contribution of each model in evolution is still under debate (Weiner06).

===Permutation by Duplication===


[[Image: cp_evolution.png|thumb| Permutation by Duplication mechanism, fission/fusion mechanism]]

The earliest model proposed for circular permutations to occur in [[Gene|genes]] rather than in proteins after translation is the permutation by duplication mechanism (Cunningham79). In this model, a precursor gene first undergoes a duplication and fusion to form a large [[tandem repeat]]. Next, [[Codon#Start.2Fstop_codons|start and stop codons]] are introduced

A model that can explain how circular permutations can occur during [[Evolution|evolution]] is [[Gene_duplication|gene duplication]] of a precursor [[Gene|gene]].
&lt;ref name=&quot;Jeltsch&quot;&gt;{{cite journal |author=Jeltsch A |year=1999 |title=Circular permutations in the molecular evolution of DNA methyltransferases |journal=J. Mol. Evol. |volume= 49|issue=1 |pages=161-164 |pmid=10368444  }}&lt;/ref&gt;
If both genes become fused this leads to a tandem protein. The 5’ and 3’ part of the gene can get lost again for example by insertion of a [[Stop_codon|stop codon]]. Many [[Protein_structure|protein structures]] are observed to have their [[N_terminus|N-]] and [[C_terminus|C-termini]] in close proximity in space. This characteristic contributes that such permutation events can get tolerated. The N- and C-termini of the protein are fused and different N- and C- termini are being introduced, while keeping the overall arrangements of [[Protein_structure#Secondary_structure|secondary structure elements]] essentially unmodified.

* expect intermediate proteins
* start/stop will tend to preserve exactly one copy of each section of the original protein, while tolerating the loss of duplicated portions

===Fission and Fusion===


A third model for the evolution of circular permutations starts with two partial proteins. These may represent two independent polypeptides (such as two parts of a [[heterodimer]]), or may have originally been halves of a single protein which underwent a fission event to become two polypeptides.

The two proteins can later fuse together to form a single polypeptide. Regardless of which protein comes first, this fusion protein may show similar function. Thus if a fusion between two proteins occurs twice in evolution (either between [[paralogues]] within the same species or between [[orthologues]] in different species) but in a different order, the resulting fusion proteins will be related by a circular permutation.

* Expect to see the halves independently


== Other processes that can lead to Circular Permutations ==


===Post-translational modification===


The two evolutionary models describe ways which genes may be circularly permuted, resulting in a circularly permuted protein after [[translation]]. Proteins can also be circularly permuted via [[Post-translational modification]], without permuting the underlying gene.  CPs can happen spontaneously through [[auto-catalysis]], as in the case of Concanavalin A (Bowles88) (see Fig 2). Alternately, permutation may require restriction enzymes and ligases (needs ref, or possibly use Goldenberg83 artificial case).
Figure 2: Concanavalin A (left) and Peanut Lectin (right), two proteins that are related by Circular Permutation. The two proteins are colored using a “rainbow” coloring scheme, showing the N-terminus in red and C-terminus in blue. As can be seen the 3-dimensional fold is highly similar, however the N and C- termini are located on different positions of the protein.


==The Role of circular permutation in protein engineering==

Many proteins have their termini located close together (Thornton). Because of this, it is often possible to design circular permutations of proteins. Today, circular permutations are generated routinely in the lab using standard genetics techniques (Luger 89). Although some permutation sites prevent the protein from folding correctly, many permutants have been created with nearly identical structure and function to the original protein.

The motivation for creating a circular permutant can vary. Scientists may want to improve some property of the protein, such as 
 * reduce [[Proteolysis|proteolytic]] susceptibility&lt;ref name=&quot;whitehead&quot;&gt;{{cite journal |author=Whitehead et al |year=2009 |title=Tying up the loose ends: circular permutation decreases the proteolytic susceptibility of recombinant proteins |journal=Prot Eng. Design |volume=22|issue=10 |pages=607-513 |pmid=19622546  }}&lt;/ref&gt;
 * improve [[Catalysis|catalytic activity]]
 * alter substrate or [[Ligand_binding|ligand binding]] 
 * improve [[thermostability]] (Topel99)
Alternately, scientists may be interested in properties of the original protein, such as
 * the order in which it folds (Viguera96,Capraro08)
 * which structural elements are essential (Huang11)

* design of novel [[Biocatalyst|biocatalysts]] and biosensors

&lt;!-- Artificially constructed circularly permuted proteins are being used in [[Protein_engineering|protein engineering]] to stabilize proteins. They have been show to decrease the [[Proteolysis|proteolytic]] susceptibility of [[Recombinant_protein|recombinant proteins]] &lt;ref name=&quot;whitehead&quot;&gt;{{cite journal |author=Whitehead et al |year=2009 |title=Tying up the loose ends: circular permutation decreases the proteolytic susceptibility of recombinant proteins |journal=Prot Eng. Design |volume=22|issue=10 |pages=607-513 |pmid=19622546  }}&lt;/ref&gt;, They have been used used to insert [[Protein_domain|domains]] into [[Green_fluorescent_protein|green fluorescent protein]] &lt;ref name=&quot;Baird&quot;&gt;{{cite journal |author=Baird GS, Zacharias DA, Tsien RY. |year=1999 |title=Circular permutation and receptor insertion within green fluorescent proteins. |journal=PNAS |volume=96|issue=20 |pages=11241-11246. |pmid= 10500161  }}&lt;/ref&gt;. There are several studies that use circular permutations to manipulate protein scaffolds, resulting in improved [[Catalysis|catalytic activity]] and altered substrate or [[Ligand_binding|ligand binding]] affinity. Circular permutations have been also used to enable the design of novel [[Biocatalyst|biocatalysts]] and biosensors. For a review on this see &lt;ref name=&quot;Yu&quot;&gt;{{cite journal |author=Yu and Lutz |year=2011 |title=Circular permutation: a different way to engineer enzyme structure and function. |journal=Trends Biotechnol.  |volume=29|issue=1|pages=18-25 |pmid= 	21087800  }}&lt;/ref&gt;. --&gt;

==Programmatic detection of Circular Permutations==

A number of algorithms are available to detect circularly permuted proteins. These can be divided into sequence alignments and structure alignment algorithms. Several algorithms are available that have not been optimized for the detection of CPs, but they are based on principles that allow the detection of topology independent similarities and as such are suitable for the alignment of CPs as well.

&lt;!-- Link to [[Structural alignment software]] and [[List of sequence alignment software]] --&gt;

{| class=&quot;sortable wikitable&quot; border=&quot;0&quot; align=&quot;center&quot; style=&quot;border: 1px solid #999; background-color:#FFFFFF&quot;
|-align=&quot;left&quot; bgcolor=&quot;#CCCCCC&quot;
! NAME || Type
! Description || Author || Year || Availability
|- 
|C α -match || Structure, topology independent || Uses geometric hashing for the topology independent comparison of proteins || Bachar et al. || 1993 || 
|- 
| Uliel at al || Sequence||First suggestion how a sequence comparison algorithm for the detection of CPs can work || Uliel et al || 1999 ||
|- 
| SHEBA || Structure || Duplicate a sequence in the middle; use SHEBA algorithm for structure alignment; Determine new cut position after structure alignment;|| Jung&amp; Lee || 2001 || 
|- 
| Multiprot || Structure, Topology independent|| Calculates a sequence order independent multiple protein structure alignment || Shatsky || 2004 || 
|- 
| RASPODOM || Sequence comparison || Modified Needleman&amp;Wunsch sequence comparison algorithm || Weiner et al || 2005 || 
|- 
| CPSARST || Structure || Describes  protein structures as one-dimensional text strings by using a Ramachandran sequential transformation (RST) algorithm.  Detects CPs through a duplication of  the sequence represention and “double filter-and-refine” strategy. || Lo, Lyu|| 2008 || 
|- 
| GANGSTA +|| Structure || Works in two stages. Stage one identifies coarse alignments based on secondary structure  elements. Stage two refines the alignment on residue level and extends into loop regions.|| Schmidt-Goenner et. al. || 2009 || [http://agknapp.chemie.fu-berlin.de/gplus/ server] [http://agknapp.chemie.fu-berlin.de/gplus/?page=downloads download]
|- 
| SANA || Structure || Detect initial aligned fragment pairs. Build network of possible AFPs. Use random-mate algorithm to connect components to a graph.||  Wang et al. || 2010 || [http://zhangroup.aporc.org/bioinfo/SANA download]
|- 
| CE-CP || Structure || Built on top of Combinatorial Extension algorithm. Duplicates atoms before alignment, truncates results after alignment || Bliven et al || unpublished || [http://www.rcsb.org/pdb/workbench/workbench.do server] [http://source.rcsb.org/ download] 
|}

==Acknowledgements==

A stub of this article authored primarily by AP was previously published on wikipedia. While the authors were careful not to include the work of others, they would like to thank individuals from the wikipedia community for subsequent contributions to that stub.

==Further reading==

* David Goodsell (2010) ''Concanavalin A and Circular Permutation'' RCSB PDB Molecule of the Month  [http://www.rcsb.org/pdb/101/motm.do?momID=124 ]
* &lt;ref name=&quot;Yu&quot;&gt;{{cite journal |author=Yu and Lutz |year=2011 |title=Circular permutation: a different way to engineer enzyme structure and function. |journal=Trends Biotechnol.  |volume=29|issue=1|pages=18-25 |pmid=21087800  }}&lt;/ref&gt;
==See Also==

* [[Circular Permutation]]

== References ==


  1. Sequence Alignment
	1. Uliel, S., Fliess, A., Amir, A., &amp; Unger, R. (1999). A simple algorithm for detecting circular permutations in proteins Bioinformatics, 15(11), 930–936.

  2. GANGSTA+
	1. Schmidt-Goenner, T., Guerler, A., Kolbeck, B., &amp; Knapp, E. W. (2010). Circular permuted proteins in the universe of protein folds. Proteins, 78(7), 1618–1630. doi:10.1002/prot.22678

  3. SHEBA
	1. Jung, J., &amp; Lee, B. (2001). Circularly permuted proteins in the protein structure database Protein science : a publication of the Protein Society, 10(9), 1881–1886. doi:10.1110/ps.05801
  	1. Use SHEBA with all cut points
  	2. Find 5% of SCOP are CP.
  	3. Use stringent filtering criteria: no symmetric, etc
  	4. TODO read this more thoroughly
  4. CPSARST
	1. Lo WC, Lyu PC. CPSARST: an efficient circular permutation search tool applied to the detection of novel protein structural relationships. Genome Biol. 2008 Jan 18;9(1):R11.


http://www.ncbi.nlm.nih.gov/pubmed/18201387
	1. Lo, W.-C., Lee, C.-C., Lee, C.-Y., &amp; Lyu, P.-C. (2009). CPDB: a database of circular permutation in proteins. Nucleic acids research, 37(Database issue), D328–32. doi:10.1093/nar/gkn679

  	1. Find 4169/ 26349 CPs (15%)
  5. RASPODOM
	1. Weiner, J., Thomas, G., &amp; Bornberg-Bauer, E. (2005). Rapid motif-based prediction of circular permutations in multi-domain proteins Bioinformatics, 21(7), 932–937. doi:10.1093/bioinformatics/bti085

  6. CECP!

7. C alhpa match  Bachar O, Fischer D, Nussinov R, Wolfson H (1993) A computer version based technique for 3-d sequence independent structural comparison of proteins. Protein Eng 6:279–288

8. 
Birzele F, Gewehr JE, Csaba G, Zimmer R (2007) Vorolign-fast structural alignment using Voronoi contacts.

{{reflist|2}}

[[Category:Proteins]]</text>
    </revision>
    <revision>
      <id>52</id>
      <timestamp>2011-11-10T16:41:58Z</timestamp>
      <contributor>
        <username>Andreas</username>
        <id>3</id>
      </contributor>
      <comment>/* Programmatic detection of Circular Permutations */</comment>
      <text xml:space="preserve" bytes="16233">&lt;!-- Starting from 00:53, 29 May 2011‎. All major revisions before this point were made by Andorsch.

{{Context|date=May 2011}}


=== WIKI TEXT BEGINS HERE === --&gt;


&lt;table style=&quot;background: #FFFFCC;display:block; padding: 0.25em 0.9em; border: solid #FFFF00 1pt; width: 100%; &quot;&gt;
&lt;tr&gt;&lt;td style=&quot;font-weight:bold&quot;&gt;This page is synchronized with Google Docs&lt;/td&gt;&lt;/tr&gt;
&lt;tr&gt;&lt;td&gt;Please make edits directly to the google doc. This page should be used only for testing formatting. Contents of this page may be deleted at any time and replaced with the current version from Google Docs.
&lt;/td&gt;&lt;/tr&gt;
&lt;/table&gt;

'''Circular permutation''' is a process during [[Evolution|evolution]] that changes the order of [[Amino_acids|amino acids]] in a [[Protein_sequence|protein sequence]], resulting in a [[Protein_structure|protein structure]] with different connectivity, but overall similar three dimensional shape. Artificially created permutations have been used for various purposes in [[Protein_engineering|protein engineering]] and [[Protein_design|design]]. This is directly analogous to the mathematical notion of a [[cyclic permutation]] over the set of residues in a protein.


[[Image:CircularPermutationInProteins.png|thumb|Schematic representation of a circular permutation in two proteins. The first protein (outer circle) has the sequence a-b-c. After the permutation the second protein (inner circle) has the sequence c-a-b. The letters N and C indicate the location of the amino- and carboxy- termini of the protein sequences and how their positions change relative to each other. ]]


==History==

[[Image:ConcanavalinALectin.png |thumb|Two proteins that are related by a circular permutation: [[Concanavalin_a|Concanavalin A]] (left) {{PDB|3cna}}, and Peanut Lectin (right), {{PDB|2pel}}. The two proteins are colored using a “rainbow” coloring scheme, showing the N-terminus in red and C-terminus in blue. As can be seen the 3-dimensional fold is highly similar, however the N and C- termini are located on different positions of the protein.  &lt;ref name=&quot;Cunningham&quot;&gt;{{cite journal |author=Cunningham et al |year=1976 |title=Favin versus concanavalin A: Circularly permuted amino acid sequences |journal=PNAS |volume= 76|issue=7 |pages=3218-3222 |pmid=16592676}}&lt;/ref&gt;]]


In 1979, Bruce Cunningham and his colleagues discovered the first instance of a circular permutation in nature (Cunningham79). After determining the peptide sequence of the protein [[Flavin]], they noticed its similarity to a known protein [[Concanavalin_a|Concanavalin A]], but that the ends were circularly permuted. Later work confirmed the circular permutation (Einspar86) and showed that Concanavalin A is circularly permuted post-translationally (Carrington85).

After the discovery of a natural circular permutation, researchers were looking for a way to emulate this process. In 1983, David Goldenberg and Thomas Creighton were able to create a circularly permuted version of a protein by chemically ligating the termini to create a [[cyclic protein]], then introducing new termini elsewhere using [[trypsin]] (Goldenber83). In 1989, Karolin Luger her colleagues introduced a genetic method for making circular permutations by carefully fragmenting and ligating DNA (Luger 89). This method allowed for permutations to be introduced at arbitrary sites, and is still used today to design circularly permuted proteins in the lab.

Despite the early discovery of post-translational circular permutations and the suggestion of a possible genetic mechanism for evolving circular permutants, it was not until 1995 that the first circularly permuted gene was discovered.  [[Saposins]] are a class of small [[antimicrobial]] peptides which often occur together in multi-domain chains. Christopher Ponting and Robert Russel identified a circularly permuted version of a saposin inserted into plant [[aspartic proteinase]], which they light-heartedly nicknamed swaposin [[Pontin95]]. Saposin and swaposin were the first known case of two natural genes related by a circular permutation.

Hundreds of examples of circular permutations were subsequently discovered in nature and produced in the laboratory. The &lt;a&gt;Circular Permutation Database&lt;/a&gt; contains 2,238 circularly permuted proteins with know structures, and many more are known without structures (Lo09).

==Evolution==


Two models are currently used to explain the evolution of circularly permuted proteins. Both have compelling examples supporting them, but the relative contribution of each model in evolution is still under debate (Weiner06).

===Permutation by Duplication===


[[Image: cp_evolution.png|thumb| Permutation by Duplication mechanism, fission/fusion mechanism]]

The earliest model proposed for circular permutations to occur in [[Gene|genes]] rather than in proteins after translation is the permutation by duplication mechanism (Cunningham79). In this model, a precursor gene first undergoes a duplication and fusion to form a large [[tandem repeat]]. Next, [[Codon#Start.2Fstop_codons|start and stop codons]] are introduced

A model that can explain how circular permutations can occur during [[Evolution|evolution]] is [[Gene_duplication|gene duplication]] of a precursor [[Gene|gene]].
&lt;ref name=&quot;Jeltsch&quot;&gt;{{cite journal |author=Jeltsch A |year=1999 |title=Circular permutations in the molecular evolution of DNA methyltransferases |journal=J. Mol. Evol. |volume= 49|issue=1 |pages=161-164 |pmid=10368444  }}&lt;/ref&gt;
If both genes become fused this leads to a tandem protein. The 5’ and 3’ part of the gene can get lost again for example by insertion of a [[Stop_codon|stop codon]]. Many [[Protein_structure|protein structures]] are observed to have their [[N_terminus|N-]] and [[C_terminus|C-termini]] in close proximity in space. This characteristic contributes that such permutation events can get tolerated. The N- and C-termini of the protein are fused and different N- and C- termini are being introduced, while keeping the overall arrangements of [[Protein_structure#Secondary_structure|secondary structure elements]] essentially unmodified.

* expect intermediate proteins
* start/stop will tend to preserve exactly one copy of each section of the original protein, while tolerating the loss of duplicated portions

===Fission and Fusion===


A third model for the evolution of circular permutations starts with two partial proteins. These may represent two independent polypeptides (such as two parts of a [[heterodimer]]), or may have originally been halves of a single protein which underwent a fission event to become two polypeptides.

The two proteins can later fuse together to form a single polypeptide. Regardless of which protein comes first, this fusion protein may show similar function. Thus if a fusion between two proteins occurs twice in evolution (either between [[paralogues]] within the same species or between [[orthologues]] in different species) but in a different order, the resulting fusion proteins will be related by a circular permutation.

* Expect to see the halves independently


== Other processes that can lead to Circular Permutations ==


===Post-translational modification===


The two evolutionary models describe ways which genes may be circularly permuted, resulting in a circularly permuted protein after [[translation]]. Proteins can also be circularly permuted via [[Post-translational modification]], without permuting the underlying gene.  CPs can happen spontaneously through [[auto-catalysis]], as in the case of Concanavalin A (Bowles88) (see Fig 2). Alternately, permutation may require restriction enzymes and ligases (needs ref, or possibly use Goldenberg83 artificial case).
Figure 2: Concanavalin A (left) and Peanut Lectin (right), two proteins that are related by Circular Permutation. The two proteins are colored using a “rainbow” coloring scheme, showing the N-terminus in red and C-terminus in blue. As can be seen the 3-dimensional fold is highly similar, however the N and C- termini are located on different positions of the protein.


==The Role of circular permutation in protein engineering==

Many proteins have their termini located close together (Thornton). Because of this, it is often possible to design circular permutations of proteins. Today, circular permutations are generated routinely in the lab using standard genetics techniques (Luger 89). Although some permutation sites prevent the protein from folding correctly, many permutants have been created with nearly identical structure and function to the original protein.

The motivation for creating a circular permutant can vary. Scientists may want to improve some property of the protein, such as 
 * reduce [[Proteolysis|proteolytic]] susceptibility&lt;ref name=&quot;whitehead&quot;&gt;{{cite journal |author=Whitehead et al |year=2009 |title=Tying up the loose ends: circular permutation decreases the proteolytic susceptibility of recombinant proteins |journal=Prot Eng. Design |volume=22|issue=10 |pages=607-513 |pmid=19622546  }}&lt;/ref&gt;
 * improve [[Catalysis|catalytic activity]]
 * alter substrate or [[Ligand_binding|ligand binding]] 
 * improve [[thermostability]] (Topel99)
Alternately, scientists may be interested in properties of the original protein, such as
 * the order in which it folds (Viguera96,Capraro08)
 * which structural elements are essential (Huang11)

* design of novel [[Biocatalyst|biocatalysts]] and biosensors

&lt;!-- Artificially constructed circularly permuted proteins are being used in [[Protein_engineering|protein engineering]] to stabilize proteins. They have been show to decrease the [[Proteolysis|proteolytic]] susceptibility of [[Recombinant_protein|recombinant proteins]] &lt;ref name=&quot;whitehead&quot;&gt;{{cite journal |author=Whitehead et al |year=2009 |title=Tying up the loose ends: circular permutation decreases the proteolytic susceptibility of recombinant proteins |journal=Prot Eng. Design |volume=22|issue=10 |pages=607-513 |pmid=19622546  }}&lt;/ref&gt;, They have been used used to insert [[Protein_domain|domains]] into [[Green_fluorescent_protein|green fluorescent protein]] &lt;ref name=&quot;Baird&quot;&gt;{{cite journal |author=Baird GS, Zacharias DA, Tsien RY. |year=1999 |title=Circular permutation and receptor insertion within green fluorescent proteins. |journal=PNAS |volume=96|issue=20 |pages=11241-11246. |pmid= 10500161  }}&lt;/ref&gt;. There are several studies that use circular permutations to manipulate protein scaffolds, resulting in improved [[Catalysis|catalytic activity]] and altered substrate or [[Ligand_binding|ligand binding]] affinity. Circular permutations have been also used to enable the design of novel [[Biocatalyst|biocatalysts]] and biosensors. For a review on this see &lt;ref name=&quot;Yu&quot;&gt;{{cite journal |author=Yu and Lutz |year=2011 |title=Circular permutation: a different way to engineer enzyme structure and function. |journal=Trends Biotechnol.  |volume=29|issue=1|pages=18-25 |pmid= 	21087800  }}&lt;/ref&gt;. --&gt;

==Programmatic detection of Circular Permutations==

A number of algorithms are available to detect circularly permuted proteins. These can be divided into sequence alignments and structure alignment algorithms. Several algorithms are available that have not been optimized for the detection of CPs, but they are based on principles that allow the detection of topology independent similarities and as such are suitable for the alignment of CPs as well.

&lt;!-- Link to [[Structural alignment software]] and [[List of sequence alignment software]] --&gt;

{| class=&quot;sortable wikitable&quot; border=&quot;0&quot; align=&quot;center&quot; style=&quot;border: 1px solid #999; background-color:#FFFFFF&quot;
|-align=&quot;left&quot; bgcolor=&quot;#CCCCCC&quot;
! NAME || Type
! Description || Author || Year || Availability
|- 
|C α -match || Structure, topology independent || Uses geometric hashing for the topology independent comparison of proteins || Bachar et al. || 1993 || 
|- 
| Uliel at al || Sequence||First suggestion how a sequence comparison algorithm for the detection of CPs can work || Uliel et al || 1999 ||
|- 
| SHEBA || Structure || Duplicate a sequence in the middle; use SHEBA algorithm for structure alignment; Determine new cut position after structure alignment;|| Jung&amp; Lee || 2001 || 
|- 
| Multiprot || Structure, Topology independent|| Calculates a sequence order independent multiple protein structure alignment || Shatsky || 2004 || 
|- 
| RASPODOM || Sequence comparison || Modified Needleman&amp;Wunsch sequence comparison algorithm || Weiner et al || 2005 || 
|- 
| CPSARST || Structure || Describes  protein structures as one-dimensional text strings by using a Ramachandran sequential transformation (RST) algorithm.  Detects CPs through a duplication of  the sequence represention and “double filter-and-refine” strategy. || Lo, Lyu|| 2008 || [http://sarst.life.nthu.edu.tw/ server]
|- 
| GANGSTA +|| Structure || Works in two stages. Stage one identifies coarse alignments based on secondary structure  elements. Stage two refines the alignment on residue level and extends into loop regions.|| Schmidt-Goenner et. al. || 2009 || [http://agknapp.chemie.fu-berlin.de/gplus/ server] [http://agknapp.chemie.fu-berlin.de/gplus/?page=downloads download]
|- 
| SANA || Structure || Detect initial aligned fragment pairs. Build network of possible AFPs. Use random-mate algorithm to connect components to a graph.||  Wang et al. || 2010 || [http://zhangroup.aporc.org/bioinfo/SANA download]
|- 
| CE-CP || Structure || Built on top of Combinatorial Extension algorithm. Duplicates atoms before alignment, truncates results after alignment || Bliven et al || unpublished || [http://www.rcsb.org/pdb/workbench/workbench.do server] [http://source.rcsb.org/ download] 
|}

==Acknowledgements==

A stub of this article authored primarily by AP was previously published on wikipedia. While the authors were careful not to include the work of others, they would like to thank individuals from the wikipedia community for subsequent contributions to that stub.

==Further reading==

* David Goodsell (2010) ''Concanavalin A and Circular Permutation'' RCSB PDB Molecule of the Month  [http://www.rcsb.org/pdb/101/motm.do?momID=124 ]
* &lt;ref name=&quot;Yu&quot;&gt;{{cite journal |author=Yu and Lutz |year=2011 |title=Circular permutation: a different way to engineer enzyme structure and function. |journal=Trends Biotechnol.  |volume=29|issue=1|pages=18-25 |pmid=21087800  }}&lt;/ref&gt;
==See Also==

* [[Circular Permutation]]

== References ==


  1. Sequence Alignment
	1. Uliel, S., Fliess, A., Amir, A., &amp; Unger, R. (1999). A simple algorithm for detecting circular permutations in proteins Bioinformatics, 15(11), 930–936.

  2. GANGSTA+
	1. Schmidt-Goenner, T., Guerler, A., Kolbeck, B., &amp; Knapp, E. W. (2010). Circular permuted proteins in the universe of protein folds. Proteins, 78(7), 1618–1630. doi:10.1002/prot.22678

  3. SHEBA
	1. Jung, J., &amp; Lee, B. (2001). Circularly permuted proteins in the protein structure database Protein science : a publication of the Protein Society, 10(9), 1881–1886. doi:10.1110/ps.05801
  	1. Use SHEBA with all cut points
  	2. Find 5% of SCOP are CP.
  	3. Use stringent filtering criteria: no symmetric, etc
  	4. TODO read this more thoroughly
  4. CPSARST
	1. Lo WC, Lyu PC. CPSARST: an efficient circular permutation search tool applied to the detection of novel protein structural relationships. Genome Biol. 2008 Jan 18;9(1):R11.


http://www.ncbi.nlm.nih.gov/pubmed/18201387
	1. Lo, W.-C., Lee, C.-C., Lee, C.-Y., &amp; Lyu, P.-C. (2009). CPDB: a database of circular permutation in proteins. Nucleic acids research, 37(Database issue), D328–32. doi:10.1093/nar/gkn679

  	1. Find 4169/ 26349 CPs (15%)
  5. RASPODOM
	1. Weiner, J., Thomas, G., &amp; Bornberg-Bauer, E. (2005). Rapid motif-based prediction of circular permutations in multi-domain proteins Bioinformatics, 21(7), 932–937. doi:10.1093/bioinformatics/bti085

  6. CECP!

7. C alhpa match  Bachar O, Fischer D, Nussinov R, Wolfson H (1993) A computer version based technique for 3-d sequence independent structural comparison of proteins. Protein Eng 6:279–288

8. 
Birzele F, Gewehr JE, Csaba G, Zimmer R (2007) Vorolign-fast structural alignment using Voronoi contacts.

{{reflist|2}}

[[Category:Proteins]]</text>
    </revision>
    <revision>
      <id>53</id>
      <timestamp>2011-11-10T16:43:14Z</timestamp>
      <contributor>
        <username>Andreas</username>
        <id>3</id>
      </contributor>
      <comment>/* Programmatic detection of Circular Permutations */</comment>
      <text xml:space="preserve" bytes="16309">&lt;!-- Starting from 00:53, 29 May 2011‎. All major revisions before this point were made by Andorsch.

{{Context|date=May 2011}}


=== WIKI TEXT BEGINS HERE === --&gt;


&lt;table style=&quot;background: #FFFFCC;display:block; padding: 0.25em 0.9em; border: solid #FFFF00 1pt; width: 100%; &quot;&gt;
&lt;tr&gt;&lt;td style=&quot;font-weight:bold&quot;&gt;This page is synchronized with Google Docs&lt;/td&gt;&lt;/tr&gt;
&lt;tr&gt;&lt;td&gt;Please make edits directly to the google doc. This page should be used only for testing formatting. Contents of this page may be deleted at any time and replaced with the current version from Google Docs.
&lt;/td&gt;&lt;/tr&gt;
&lt;/table&gt;

'''Circular permutation''' is a process during [[Evolution|evolution]] that changes the order of [[Amino_acids|amino acids]] in a [[Protein_sequence|protein sequence]], resulting in a [[Protein_structure|protein structure]] with different connectivity, but overall similar three dimensional shape. Artificially created permutations have been used for various purposes in [[Protein_engineering|protein engineering]] and [[Protein_design|design]]. This is directly analogous to the mathematical notion of a [[cyclic permutation]] over the set of residues in a protein.


[[Image:CircularPermutationInProteins.png|thumb|Schematic representation of a circular permutation in two proteins. The first protein (outer circle) has the sequence a-b-c. After the permutation the second protein (inner circle) has the sequence c-a-b. The letters N and C indicate the location of the amino- and carboxy- termini of the protein sequences and how their positions change relative to each other. ]]


==History==

[[Image:ConcanavalinALectin.png |thumb|Two proteins that are related by a circular permutation: [[Concanavalin_a|Concanavalin A]] (left) {{PDB|3cna}}, and Peanut Lectin (right), {{PDB|2pel}}. The two proteins are colored using a “rainbow” coloring scheme, showing the N-terminus in red and C-terminus in blue. As can be seen the 3-dimensional fold is highly similar, however the N and C- termini are located on different positions of the protein.  &lt;ref name=&quot;Cunningham&quot;&gt;{{cite journal |author=Cunningham et al |year=1976 |title=Favin versus concanavalin A: Circularly permuted amino acid sequences |journal=PNAS |volume= 76|issue=7 |pages=3218-3222 |pmid=16592676}}&lt;/ref&gt;]]


In 1979, Bruce Cunningham and his colleagues discovered the first instance of a circular permutation in nature (Cunningham79). After determining the peptide sequence of the protein [[Flavin]], they noticed its similarity to a known protein [[Concanavalin_a|Concanavalin A]], but that the ends were circularly permuted. Later work confirmed the circular permutation (Einspar86) and showed that Concanavalin A is circularly permuted post-translationally (Carrington85).

After the discovery of a natural circular permutation, researchers were looking for a way to emulate this process. In 1983, David Goldenberg and Thomas Creighton were able to create a circularly permuted version of a protein by chemically ligating the termini to create a [[cyclic protein]], then introducing new termini elsewhere using [[trypsin]] (Goldenber83). In 1989, Karolin Luger her colleagues introduced a genetic method for making circular permutations by carefully fragmenting and ligating DNA (Luger 89). This method allowed for permutations to be introduced at arbitrary sites, and is still used today to design circularly permuted proteins in the lab.

Despite the early discovery of post-translational circular permutations and the suggestion of a possible genetic mechanism for evolving circular permutants, it was not until 1995 that the first circularly permuted gene was discovered.  [[Saposins]] are a class of small [[antimicrobial]] peptides which often occur together in multi-domain chains. Christopher Ponting and Robert Russel identified a circularly permuted version of a saposin inserted into plant [[aspartic proteinase]], which they light-heartedly nicknamed swaposin [[Pontin95]]. Saposin and swaposin were the first known case of two natural genes related by a circular permutation.

Hundreds of examples of circular permutations were subsequently discovered in nature and produced in the laboratory. The &lt;a&gt;Circular Permutation Database&lt;/a&gt; contains 2,238 circularly permuted proteins with know structures, and many more are known without structures (Lo09).

==Evolution==


Two models are currently used to explain the evolution of circularly permuted proteins. Both have compelling examples supporting them, but the relative contribution of each model in evolution is still under debate (Weiner06).

===Permutation by Duplication===


[[Image: cp_evolution.png|thumb| Permutation by Duplication mechanism, fission/fusion mechanism]]

The earliest model proposed for circular permutations to occur in [[Gene|genes]] rather than in proteins after translation is the permutation by duplication mechanism (Cunningham79). In this model, a precursor gene first undergoes a duplication and fusion to form a large [[tandem repeat]]. Next, [[Codon#Start.2Fstop_codons|start and stop codons]] are introduced

A model that can explain how circular permutations can occur during [[Evolution|evolution]] is [[Gene_duplication|gene duplication]] of a precursor [[Gene|gene]].
&lt;ref name=&quot;Jeltsch&quot;&gt;{{cite journal |author=Jeltsch A |year=1999 |title=Circular permutations in the molecular evolution of DNA methyltransferases |journal=J. Mol. Evol. |volume= 49|issue=1 |pages=161-164 |pmid=10368444  }}&lt;/ref&gt;
If both genes become fused this leads to a tandem protein. The 5’ and 3’ part of the gene can get lost again for example by insertion of a [[Stop_codon|stop codon]]. Many [[Protein_structure|protein structures]] are observed to have their [[N_terminus|N-]] and [[C_terminus|C-termini]] in close proximity in space. This characteristic contributes that such permutation events can get tolerated. The N- and C-termini of the protein are fused and different N- and C- termini are being introduced, while keeping the overall arrangements of [[Protein_structure#Secondary_structure|secondary structure elements]] essentially unmodified.

* expect intermediate proteins
* start/stop will tend to preserve exactly one copy of each section of the original protein, while tolerating the loss of duplicated portions

===Fission and Fusion===


A third model for the evolution of circular permutations starts with two partial proteins. These may represent two independent polypeptides (such as two parts of a [[heterodimer]]), or may have originally been halves of a single protein which underwent a fission event to become two polypeptides.

The two proteins can later fuse together to form a single polypeptide. Regardless of which protein comes first, this fusion protein may show similar function. Thus if a fusion between two proteins occurs twice in evolution (either between [[paralogues]] within the same species or between [[orthologues]] in different species) but in a different order, the resulting fusion proteins will be related by a circular permutation.

* Expect to see the halves independently


== Other processes that can lead to Circular Permutations ==


===Post-translational modification===


The two evolutionary models describe ways which genes may be circularly permuted, resulting in a circularly permuted protein after [[translation]]. Proteins can also be circularly permuted via [[Post-translational modification]], without permuting the underlying gene.  CPs can happen spontaneously through [[auto-catalysis]], as in the case of Concanavalin A (Bowles88) (see Fig 2). Alternately, permutation may require restriction enzymes and ligases (needs ref, or possibly use Goldenberg83 artificial case).
Figure 2: Concanavalin A (left) and Peanut Lectin (right), two proteins that are related by Circular Permutation. The two proteins are colored using a “rainbow” coloring scheme, showing the N-terminus in red and C-terminus in blue. As can be seen the 3-dimensional fold is highly similar, however the N and C- termini are located on different positions of the protein.


==The Role of circular permutation in protein engineering==

Many proteins have their termini located close together (Thornton). Because of this, it is often possible to design circular permutations of proteins. Today, circular permutations are generated routinely in the lab using standard genetics techniques (Luger 89). Although some permutation sites prevent the protein from folding correctly, many permutants have been created with nearly identical structure and function to the original protein.

The motivation for creating a circular permutant can vary. Scientists may want to improve some property of the protein, such as 
 * reduce [[Proteolysis|proteolytic]] susceptibility&lt;ref name=&quot;whitehead&quot;&gt;{{cite journal |author=Whitehead et al |year=2009 |title=Tying up the loose ends: circular permutation decreases the proteolytic susceptibility of recombinant proteins |journal=Prot Eng. Design |volume=22|issue=10 |pages=607-513 |pmid=19622546  }}&lt;/ref&gt;
 * improve [[Catalysis|catalytic activity]]
 * alter substrate or [[Ligand_binding|ligand binding]] 
 * improve [[thermostability]] (Topel99)
Alternately, scientists may be interested in properties of the original protein, such as
 * the order in which it folds (Viguera96,Capraro08)
 * which structural elements are essential (Huang11)

* design of novel [[Biocatalyst|biocatalysts]] and biosensors

&lt;!-- Artificially constructed circularly permuted proteins are being used in [[Protein_engineering|protein engineering]] to stabilize proteins. They have been show to decrease the [[Proteolysis|proteolytic]] susceptibility of [[Recombinant_protein|recombinant proteins]] &lt;ref name=&quot;whitehead&quot;&gt;{{cite journal |author=Whitehead et al |year=2009 |title=Tying up the loose ends: circular permutation decreases the proteolytic susceptibility of recombinant proteins |journal=Prot Eng. Design |volume=22|issue=10 |pages=607-513 |pmid=19622546  }}&lt;/ref&gt;, They have been used used to insert [[Protein_domain|domains]] into [[Green_fluorescent_protein|green fluorescent protein]] &lt;ref name=&quot;Baird&quot;&gt;{{cite journal |author=Baird GS, Zacharias DA, Tsien RY. |year=1999 |title=Circular permutation and receptor insertion within green fluorescent proteins. |journal=PNAS |volume=96|issue=20 |pages=11241-11246. |pmid= 10500161  }}&lt;/ref&gt;. There are several studies that use circular permutations to manipulate protein scaffolds, resulting in improved [[Catalysis|catalytic activity]] and altered substrate or [[Ligand_binding|ligand binding]] affinity. Circular permutations have been also used to enable the design of novel [[Biocatalyst|biocatalysts]] and biosensors. For a review on this see &lt;ref name=&quot;Yu&quot;&gt;{{cite journal |author=Yu and Lutz |year=2011 |title=Circular permutation: a different way to engineer enzyme structure and function. |journal=Trends Biotechnol.  |volume=29|issue=1|pages=18-25 |pmid= 	21087800  }}&lt;/ref&gt;. --&gt;

==Programmatic detection of Circular Permutations==

A number of algorithms are available to detect circularly permuted proteins. These can be divided into sequence alignments and structure alignment algorithms. Several algorithms are available that have not been optimized for the detection of CPs, but they are based on principles that allow the detection of topology independent similarities and as such are suitable for the alignment of CPs as well.

&lt;!-- Link to [[Structural alignment software]] and [[List of sequence alignment software]] --&gt;

{| class=&quot;sortable wikitable&quot; border=&quot;0&quot; align=&quot;center&quot; style=&quot;border: 1px solid #999; background-color:#FFFFFF&quot;
|-align=&quot;left&quot; bgcolor=&quot;#CCCCCC&quot;
! NAME || Type
! Description || Author || Year || Availability
|- 
|C α -match || Structure, topology independent || Uses geometric hashing for the topology independent comparison of proteins || Bachar et al. || 1993 || 
|- 
| Uliel at al || Sequence||First suggestion how a sequence comparison algorithm for the detection of CPs can work || Uliel et al || 1999 ||
|- 
| SHEBA || Structure || Duplicate a sequence in the middle; use SHEBA algorithm for structure alignment; Determine new cut position after structure alignment;|| Jung&amp; Lee || 2001 || 
|- 
| Multiprot || Structure, Topology independent|| Calculates a sequence order independent multiple protein structure alignment || Shatsky || 2004 || 
|- 
| RASPODOM || Sequence comparison || Modified Needleman&amp;Wunsch sequence comparison algorithm || Weiner et al || 2005 || 
|- 
| CPSARST || Structure || Describes  protein structures as one-dimensional text strings by using a Ramachandran sequential transformation (RST) algorithm.  Detects CPs through a duplication of  the sequence represention and “double filter-and-refine” strategy. || Lo, Lyu|| 2008 || [http://sarst.life.nthu.edu.tw/ server]
|- 
| GANGSTA +|| Structure || Works in two stages. Stage one identifies coarse alignments based on secondary structure  elements. Stage two refines the alignment on residue level and extends into loop regions.|| Schmidt-Goenner et. al. || 2009 || [http://agknapp.chemie.fu-berlin.de/gplus/ server] [http://agknapp.chemie.fu-berlin.de/gplus/?page=downloads download]
|- 
| SANA || Structure || Detect initial aligned fragment pairs. Build network of possible AFPs. Use random-mate algorithm to connect components to a graph.||  Wang et al. || 2010 || [http://zhangroup.aporc.org/bioinfo/SANA download]
|- 
| CE-CP || Structure || Built on top of [http://en.wikipedia.org/wiki/Structural_alignment#Combinatorial_extension Combinatorial Extension] algorithm. Duplicates atoms before alignment, truncates results after alignment || Bliven et al || unpublished || [http://www.rcsb.org/pdb/workbench/workbench.do server] [http://source.rcsb.org/ download] 
|}

==Acknowledgements==

A stub of this article authored primarily by AP was previously published on wikipedia. While the authors were careful not to include the work of others, they would like to thank individuals from the wikipedia community for subsequent contributions to that stub.

==Further reading==

* David Goodsell (2010) ''Concanavalin A and Circular Permutation'' RCSB PDB Molecule of the Month  [http://www.rcsb.org/pdb/101/motm.do?momID=124 ]
* &lt;ref name=&quot;Yu&quot;&gt;{{cite journal |author=Yu and Lutz |year=2011 |title=Circular permutation: a different way to engineer enzyme structure and function. |journal=Trends Biotechnol.  |volume=29|issue=1|pages=18-25 |pmid=21087800  }}&lt;/ref&gt;
==See Also==

* [[Circular Permutation]]

== References ==


  1. Sequence Alignment
	1. Uliel, S., Fliess, A., Amir, A., &amp; Unger, R. (1999). A simple algorithm for detecting circular permutations in proteins Bioinformatics, 15(11), 930–936.

  2. GANGSTA+
	1. Schmidt-Goenner, T., Guerler, A., Kolbeck, B., &amp; Knapp, E. W. (2010). Circular permuted proteins in the universe of protein folds. Proteins, 78(7), 1618–1630. doi:10.1002/prot.22678

  3. SHEBA
	1. Jung, J., &amp; Lee, B. (2001). Circularly permuted proteins in the protein structure database Protein science : a publication of the Protein Society, 10(9), 1881–1886. doi:10.1110/ps.05801
  	1. Use SHEBA with all cut points
  	2. Find 5% of SCOP are CP.
  	3. Use stringent filtering criteria: no symmetric, etc
  	4. TODO read this more thoroughly
  4. CPSARST
	1. Lo WC, Lyu PC. CPSARST: an efficient circular permutation search tool applied to the detection of novel protein structural relationships. Genome Biol. 2008 Jan 18;9(1):R11.


http://www.ncbi.nlm.nih.gov/pubmed/18201387
	1. Lo, W.-C., Lee, C.-C., Lee, C.-Y., &amp; Lyu, P.-C. (2009). CPDB: a database of circular permutation in proteins. Nucleic acids research, 37(Database issue), D328–32. doi:10.1093/nar/gkn679

  	1. Find 4169/ 26349 CPs (15%)
  5. RASPODOM
	1. Weiner, J., Thomas, G., &amp; Bornberg-Bauer, E. (2005). Rapid motif-based prediction of circular permutations in multi-domain proteins Bioinformatics, 21(7), 932–937. doi:10.1093/bioinformatics/bti085

  6. CECP!

7. C alhpa match  Bachar O, Fischer D, Nussinov R, Wolfson H (1993) A computer version based technique for 3-d sequence independent structural comparison of proteins. Protein Eng 6:279–288

8. 
Birzele F, Gewehr JE, Csaba G, Zimmer R (2007) Vorolign-fast structural alignment using Voronoi contacts.

{{reflist|2}}

[[Category:Proteins]]</text>
    </revision>
    <revision>
      <id>54</id>
      <timestamp>2011-11-10T16:44:07Z</timestamp>
      <contributor>
        <username>Andreas</username>
        <id>3</id>
      </contributor>
      <comment>re-arranging structure</comment>
      <text xml:space="preserve" bytes="16300">&lt;!-- Starting from 00:53, 29 May 2011‎. All major revisions before this point were made by Andorsch.

{{Context|date=May 2011}}


=== WIKI TEXT BEGINS HERE === --&gt;


&lt;table style=&quot;background: #FFFFCC;display:block; padding: 0.25em 0.9em; border: solid #FFFF00 1pt; width: 100%; &quot;&gt;
&lt;tr&gt;&lt;td style=&quot;font-weight:bold&quot;&gt;This page is synchronized with Google Docs&lt;/td&gt;&lt;/tr&gt;
&lt;tr&gt;&lt;td&gt;Please make edits directly to the google doc. This page should be used only for testing formatting. Contents of this page may be deleted at any time and replaced with the current version from Google Docs.
&lt;/td&gt;&lt;/tr&gt;
&lt;/table&gt;

'''Circular permutation''' is a process during [[Evolution|evolution]] that changes the order of [[Amino_acids|amino acids]] in a [[Protein_sequence|protein sequence]], resulting in a [[Protein_structure|protein structure]] with different connectivity, but overall similar three dimensional shape. Artificially created permutations have been used for various purposes in [[Protein_engineering|protein engineering]] and [[Protein_design|design]]. This is directly analogous to the mathematical notion of a [[cyclic permutation]] over the set of residues in a protein.


[[Image:CircularPermutationInProteins.png|thumb|Schematic representation of a circular permutation in two proteins. The first protein (outer circle) has the sequence a-b-c. After the permutation the second protein (inner circle) has the sequence c-a-b. The letters N and C indicate the location of the amino- and carboxy- termini of the protein sequences and how their positions change relative to each other. ]]


==Evolution==

Two models are currently used to explain the evolution of circularly permuted proteins. Both have compelling examples supporting them, but the relative contribution of each model in evolution is still under debate (Weiner06).

===Permutation by Duplication===

[[Image: cp_evolution.png|thumb| Permutation by Duplication mechanism, fission/fusion mechanism]]

The earliest model proposed for circular permutations to occur in [[Gene|genes]] rather than in proteins after translation is the permutation by duplication mechanism (Cunningham79). In this model, a precursor gene first undergoes a duplication and fusion to form a large [[tandem repeat]]. Next, [[Codon#Start.2Fstop_codons|start and stop codons]] are introduced

A model that can explain how circular permutations can occur during [[Evolution|evolution]] is [[Gene_duplication|gene duplication]] of a precursor [[Gene|gene]].
&lt;ref name=&quot;Jeltsch&quot;&gt;{{cite journal |author=Jeltsch A |year=1999 |title=Circular permutations in the molecular evolution of DNA methyltransferases |journal=J. Mol. Evol. |volume= 49|issue=1 |pages=161-164 |pmid=10368444  }}&lt;/ref&gt;
If both genes become fused this leads to a tandem protein. The 5’ and 3’ part of the gene can get lost again for example by insertion of a [[Stop_codon|stop codon]]. Many [[Protein_structure|protein structures]] are observed to have their [[N_terminus|N-]] and [[C_terminus|C-termini]] in close proximity in space. This characteristic contributes that such permutation events can get tolerated. The N- and C-termini of the protein are fused and different N- and C- termini are being introduced, while keeping the overall arrangements of [[Protein_structure#Secondary_structure|secondary structure elements]] essentially unmodified.

* expect intermediate proteins
* start/stop will tend to preserve exactly one copy of each section of the original protein, while tolerating the loss of duplicated portions

===Fission and Fusion===

A third model for the evolution of circular permutations starts with two partial proteins. These may represent two independent polypeptides (such as two parts of a [[heterodimer]]), or may have originally been halves of a single protein which underwent a fission event to become two polypeptides.

The two proteins can later fuse together to form a single polypeptide. Regardless of which protein comes first, this fusion protein may show similar function. Thus if a fusion between two proteins occurs twice in evolution (either between [[paralogues]] within the same species or between [[orthologues]] in different species) but in a different order, the resulting fusion proteins will be related by a circular permutation.

* Expect to see the halves independently

== Other processes that can lead to Circular Permutations ==


===Post-translational modification===


The two evolutionary models describe ways which genes may be circularly permuted, resulting in a circularly permuted protein after [[translation]]. Proteins can also be circularly permuted via [[Post-translational modification]], without permuting the underlying gene.  CPs can happen spontaneously through [[auto-catalysis]], as in the case of Concanavalin A (Bowles88) (see Fig 2). Alternately, permutation may require restriction enzymes and ligases (needs ref, or possibly use Goldenberg83 artificial case).
Figure 2: Concanavalin A (left) and Peanut Lectin (right), two proteins that are related by Circular Permutation. The two proteins are colored using a “rainbow” coloring scheme, showing the N-terminus in red and C-terminus in blue. As can be seen the 3-dimensional fold is highly similar, however the N and C- termini are located on different positions of the protein.


==History==

[[Image:ConcanavalinALectin.png |thumb|Two proteins that are related by a circular permutation: [[Concanavalin_a|Concanavalin A]] (left) {{PDB|3cna}}, and Peanut Lectin (right), {{PDB|2pel}}. The two proteins are colored using a “rainbow” coloring scheme, showing the N-terminus in red and C-terminus in blue. As can be seen the 3-dimensional fold is highly similar, however the N and C- termini are located on different positions of the protein.  &lt;ref name=&quot;Cunningham&quot;&gt;{{cite journal |author=Cunningham et al |year=1976 |title=Favin versus concanavalin A: Circularly permuted amino acid sequences |journal=PNAS |volume= 76|issue=7 |pages=3218-3222 |pmid=16592676}}&lt;/ref&gt;]]

In 1979, Bruce Cunningham and his colleagues discovered the first instance of a circular permutation in nature (Cunningham79). After determining the peptide sequence of the protein [[Flavin]], they noticed its similarity to a known protein [[Concanavalin_a|Concanavalin A]], but that the ends were circularly permuted. Later work confirmed the circular permutation (Einspar86) and showed that Concanavalin A is circularly permuted post-translationally (Carrington85).

After the discovery of a natural circular permutation, researchers were looking for a way to emulate this process. In 1983, David Goldenberg and Thomas Creighton were able to create a circularly permuted version of a protein by chemically ligating the termini to create a [[cyclic protein]], then introducing new termini elsewhere using [[trypsin]] (Goldenber83). In 1989, Karolin Luger her colleagues introduced a genetic method for making circular permutations by carefully fragmenting and ligating DNA (Luger 89). This method allowed for permutations to be introduced at arbitrary sites, and is still used today to design circularly permuted proteins in the lab.

Despite the early discovery of post-translational circular permutations and the suggestion of a possible genetic mechanism for evolving circular permutants, it was not until 1995 that the first circularly permuted gene was discovered.  [[Saposins]] are a class of small [[antimicrobial]] peptides which often occur together in multi-domain chains. Christopher Ponting and Robert Russel identified a circularly permuted version of a saposin inserted into plant [[aspartic proteinase]], which they light-heartedly nicknamed swaposin [[Pontin95]]. Saposin and swaposin were the first known case of two natural genes related by a circular permutation.

Hundreds of examples of circular permutations were subsequently discovered in nature and produced in the laboratory. The &lt;a&gt;Circular Permutation Database&lt;/a&gt; contains 2,238 circularly permuted proteins with know structures, and many more are known without structures (Lo09).

==The Role of circular permutation in protein engineering==

Many proteins have their termini located close together (Thornton). Because of this, it is often possible to design circular permutations of proteins. Today, circular permutations are generated routinely in the lab using standard genetics techniques (Luger 89). Although some permutation sites prevent the protein from folding correctly, many permutants have been created with nearly identical structure and function to the original protein.

The motivation for creating a circular permutant can vary. Scientists may want to improve some property of the protein, such as 
 * reduce [[Proteolysis|proteolytic]] susceptibility&lt;ref name=&quot;whitehead&quot;&gt;{{cite journal |author=Whitehead et al |year=2009 |title=Tying up the loose ends: circular permutation decreases the proteolytic susceptibility of recombinant proteins |journal=Prot Eng. Design |volume=22|issue=10 |pages=607-513 |pmid=19622546  }}&lt;/ref&gt;
 * improve [[Catalysis|catalytic activity]]
 * alter substrate or [[Ligand_binding|ligand binding]] 
 * improve [[thermostability]] (Topel99)
Alternately, scientists may be interested in properties of the original protein, such as
 * the order in which it folds (Viguera96,Capraro08)
 * which structural elements are essential (Huang11)

* design of novel [[Biocatalyst|biocatalysts]] and biosensors

&lt;!-- Artificially constructed circularly permuted proteins are being used in [[Protein_engineering|protein engineering]] to stabilize proteins. They have been show to decrease the [[Proteolysis|proteolytic]] susceptibility of [[Recombinant_protein|recombinant proteins]] &lt;ref name=&quot;whitehead&quot;&gt;{{cite journal |author=Whitehead et al |year=2009 |title=Tying up the loose ends: circular permutation decreases the proteolytic susceptibility of recombinant proteins |journal=Prot Eng. Design |volume=22|issue=10 |pages=607-513 |pmid=19622546  }}&lt;/ref&gt;, They have been used used to insert [[Protein_domain|domains]] into [[Green_fluorescent_protein|green fluorescent protein]] &lt;ref name=&quot;Baird&quot;&gt;{{cite journal |author=Baird GS, Zacharias DA, Tsien RY. |year=1999 |title=Circular permutation and receptor insertion within green fluorescent proteins. |journal=PNAS |volume=96|issue=20 |pages=11241-11246. |pmid= 10500161  }}&lt;/ref&gt;. There are several studies that use circular permutations to manipulate protein scaffolds, resulting in improved [[Catalysis|catalytic activity]] and altered substrate or [[Ligand_binding|ligand binding]] affinity. Circular permutations have been also used to enable the design of novel [[Biocatalyst|biocatalysts]] and biosensors. For a review on this see &lt;ref name=&quot;Yu&quot;&gt;{{cite journal |author=Yu and Lutz |year=2011 |title=Circular permutation: a different way to engineer enzyme structure and function. |journal=Trends Biotechnol.  |volume=29|issue=1|pages=18-25 |pmid= 	21087800  }}&lt;/ref&gt;. --&gt;

==Programmatic detection of Circular Permutations==

A number of algorithms are available to detect circularly permuted proteins. These can be divided into sequence alignments and structure alignment algorithms. Several algorithms are available that have not been optimized for the detection of CPs, but they are based on principles that allow the detection of topology independent similarities and as such are suitable for the alignment of CPs as well.

&lt;!-- Link to [[Structural alignment software]] and [[List of sequence alignment software]] --&gt;

{| class=&quot;sortable wikitable&quot; border=&quot;0&quot; align=&quot;center&quot; style=&quot;border: 1px solid #999; background-color:#FFFFFF&quot;
|-align=&quot;left&quot; bgcolor=&quot;#CCCCCC&quot;
! NAME || Type
! Description || Author || Year || Availability
|- 
|C α -match || Structure, topology independent || Uses geometric hashing for the topology independent comparison of proteins || Bachar et al. || 1993 || 
|- 
| Uliel at al || Sequence||First suggestion how a sequence comparison algorithm for the detection of CPs can work || Uliel et al || 1999 ||
|- 
| SHEBA || Structure || Duplicate a sequence in the middle; use SHEBA algorithm for structure alignment; Determine new cut position after structure alignment;|| Jung&amp; Lee || 2001 || 
|- 
| Multiprot || Structure, Topology independent|| Calculates a sequence order independent multiple protein structure alignment || Shatsky || 2004 || 
|- 
| RASPODOM || Sequence comparison || Modified Needleman&amp;Wunsch sequence comparison algorithm || Weiner et al || 2005 || 
|- 
| CPSARST || Structure || Describes  protein structures as one-dimensional text strings by using a Ramachandran sequential transformation (RST) algorithm.  Detects CPs through a duplication of  the sequence represention and “double filter-and-refine” strategy. || Lo, Lyu|| 2008 || [http://sarst.life.nthu.edu.tw/ server]
|- 
| GANGSTA +|| Structure || Works in two stages. Stage one identifies coarse alignments based on secondary structure  elements. Stage two refines the alignment on residue level and extends into loop regions.|| Schmidt-Goenner et. al. || 2009 || [http://agknapp.chemie.fu-berlin.de/gplus/ server] [http://agknapp.chemie.fu-berlin.de/gplus/?page=downloads download]
|- 
| SANA || Structure || Detect initial aligned fragment pairs. Build network of possible AFPs. Use random-mate algorithm to connect components to a graph.||  Wang et al. || 2010 || [http://zhangroup.aporc.org/bioinfo/SANA download]
|- 
| CE-CP || Structure || Built on top of [http://en.wikipedia.org/wiki/Structural_alignment#Combinatorial_extension Combinatorial Extension] algorithm. Duplicates atoms before alignment, truncates results after alignment || Bliven et al || unpublished || [http://www.rcsb.org/pdb/workbench/workbench.do server] [http://source.rcsb.org/ download] 
|}

==Acknowledgements==

A stub of this article authored primarily by AP was previously published on wikipedia. While the authors were careful not to include the work of others, they would like to thank individuals from the wikipedia community for subsequent contributions to that stub.

==Further reading==

* David Goodsell (2010) ''Concanavalin A and Circular Permutation'' RCSB PDB Molecule of the Month  [http://www.rcsb.org/pdb/101/motm.do?momID=124 ]
* &lt;ref name=&quot;Yu&quot;&gt;{{cite journal |author=Yu and Lutz |year=2011 |title=Circular permutation: a different way to engineer enzyme structure and function. |journal=Trends Biotechnol.  |volume=29|issue=1|pages=18-25 |pmid=21087800  }}&lt;/ref&gt;
==See Also==

* [[Circular Permutation]]

== References ==


  1. Sequence Alignment
	1. Uliel, S., Fliess, A., Amir, A., &amp; Unger, R. (1999). A simple algorithm for detecting circular permutations in proteins Bioinformatics, 15(11), 930–936.

  2. GANGSTA+
	1. Schmidt-Goenner, T., Guerler, A., Kolbeck, B., &amp; Knapp, E. W. (2010). Circular permuted proteins in the universe of protein folds. Proteins, 78(7), 1618–1630. doi:10.1002/prot.22678

  3. SHEBA
	1. Jung, J., &amp; Lee, B. (2001). Circularly permuted proteins in the protein structure database Protein science : a publication of the Protein Society, 10(9), 1881–1886. doi:10.1110/ps.05801
  	1. Use SHEBA with all cut points
  	2. Find 5% of SCOP are CP.
  	3. Use stringent filtering criteria: no symmetric, etc
  	4. TODO read this more thoroughly
  4. CPSARST
	1. Lo WC, Lyu PC. CPSARST: an efficient circular permutation search tool applied to the detection of novel protein structural relationships. Genome Biol. 2008 Jan 18;9(1):R11.


http://www.ncbi.nlm.nih.gov/pubmed/18201387
	1. Lo, W.-C., Lee, C.-C., Lee, C.-Y., &amp; Lyu, P.-C. (2009). CPDB: a database of circular permutation in proteins. Nucleic acids research, 37(Database issue), D328–32. doi:10.1093/nar/gkn679

  	1. Find 4169/ 26349 CPs (15%)
  5. RASPODOM
	1. Weiner, J., Thomas, G., &amp; Bornberg-Bauer, E. (2005). Rapid motif-based prediction of circular permutations in multi-domain proteins Bioinformatics, 21(7), 932–937. doi:10.1093/bioinformatics/bti085

  6. CECP!

7. C alhpa match  Bachar O, Fischer D, Nussinov R, Wolfson H (1993) A computer version based technique for 3-d sequence independent structural comparison of proteins. Protein Eng 6:279–288

8. 
Birzele F, Gewehr JE, Csaba G, Zimmer R (2007) Vorolign-fast structural alignment using Voronoi contacts.

{{reflist|2}}

[[Category:Proteins]]</text>
    </revision>
    <revision>
      <id>55</id>
      <timestamp>2011-11-10T16:44:29Z</timestamp>
      <contributor>
        <username>Andreas</username>
        <id>3</id>
      </contributor>
      <comment>removing google docs warning</comment>
      <text xml:space="preserve" bytes="15829">&lt;!-- Starting from 00:53, 29 May 2011‎. All major revisions before this point were made by Andorsch.

{{Context|date=May 2011}}


'''Circular permutation''' is a process during [[Evolution|evolution]] that changes the order of [[Amino_acids|amino acids]] in a [[Protein_sequence|protein sequence]], resulting in a [[Protein_structure|protein structure]] with different connectivity, but overall similar three dimensional shape. Artificially created permutations have been used for various purposes in [[Protein_engineering|protein engineering]] and [[Protein_design|design]]. This is directly analogous to the mathematical notion of a [[cyclic permutation]] over the set of residues in a protein.


[[Image:CircularPermutationInProteins.png|thumb|Schematic representation of a circular permutation in two proteins. The first protein (outer circle) has the sequence a-b-c. After the permutation the second protein (inner circle) has the sequence c-a-b. The letters N and C indicate the location of the amino- and carboxy- termini of the protein sequences and how their positions change relative to each other. ]]


==Evolution==

Two models are currently used to explain the evolution of circularly permuted proteins. Both have compelling examples supporting them, but the relative contribution of each model in evolution is still under debate (Weiner06).

===Permutation by Duplication===

[[Image: cp_evolution.png|thumb| Permutation by Duplication mechanism, fission/fusion mechanism]]

The earliest model proposed for circular permutations to occur in [[Gene|genes]] rather than in proteins after translation is the permutation by duplication mechanism (Cunningham79). In this model, a precursor gene first undergoes a duplication and fusion to form a large [[tandem repeat]]. Next, [[Codon#Start.2Fstop_codons|start and stop codons]] are introduced

A model that can explain how circular permutations can occur during [[Evolution|evolution]] is [[Gene_duplication|gene duplication]] of a precursor [[Gene|gene]].
&lt;ref name=&quot;Jeltsch&quot;&gt;{{cite journal |author=Jeltsch A |year=1999 |title=Circular permutations in the molecular evolution of DNA methyltransferases |journal=J. Mol. Evol. |volume= 49|issue=1 |pages=161-164 |pmid=10368444  }}&lt;/ref&gt;
If both genes become fused this leads to a tandem protein. The 5’ and 3’ part of the gene can get lost again for example by insertion of a [[Stop_codon|stop codon]]. Many [[Protein_structure|protein structures]] are observed to have their [[N_terminus|N-]] and [[C_terminus|C-termini]] in close proximity in space. This characteristic contributes that such permutation events can get tolerated. The N- and C-termini of the protein are fused and different N- and C- termini are being introduced, while keeping the overall arrangements of [[Protein_structure#Secondary_structure|secondary structure elements]] essentially unmodified.

* expect intermediate proteins
* start/stop will tend to preserve exactly one copy of each section of the original protein, while tolerating the loss of duplicated portions

===Fission and Fusion===

A third model for the evolution of circular permutations starts with two partial proteins. These may represent two independent polypeptides (such as two parts of a [[heterodimer]]), or may have originally been halves of a single protein which underwent a fission event to become two polypeptides.

The two proteins can later fuse together to form a single polypeptide. Regardless of which protein comes first, this fusion protein may show similar function. Thus if a fusion between two proteins occurs twice in evolution (either between [[paralogues]] within the same species or between [[orthologues]] in different species) but in a different order, the resulting fusion proteins will be related by a circular permutation.

* Expect to see the halves independently

== Other processes that can lead to Circular Permutations ==


===Post-translational modification===


The two evolutionary models describe ways which genes may be circularly permuted, resulting in a circularly permuted protein after [[translation]]. Proteins can also be circularly permuted via [[Post-translational modification]], without permuting the underlying gene.  CPs can happen spontaneously through [[auto-catalysis]], as in the case of Concanavalin A (Bowles88) (see Fig 2). Alternately, permutation may require restriction enzymes and ligases (needs ref, or possibly use Goldenberg83 artificial case).
Figure 2: Concanavalin A (left) and Peanut Lectin (right), two proteins that are related by Circular Permutation. The two proteins are colored using a “rainbow” coloring scheme, showing the N-terminus in red and C-terminus in blue. As can be seen the 3-dimensional fold is highly similar, however the N and C- termini are located on different positions of the protein.


==History==

[[Image:ConcanavalinALectin.png |thumb|Two proteins that are related by a circular permutation: [[Concanavalin_a|Concanavalin A]] (left) {{PDB|3cna}}, and Peanut Lectin (right), {{PDB|2pel}}. The two proteins are colored using a “rainbow” coloring scheme, showing the N-terminus in red and C-terminus in blue. As can be seen the 3-dimensional fold is highly similar, however the N and C- termini are located on different positions of the protein.  &lt;ref name=&quot;Cunningham&quot;&gt;{{cite journal |author=Cunningham et al |year=1976 |title=Favin versus concanavalin A: Circularly permuted amino acid sequences |journal=PNAS |volume= 76|issue=7 |pages=3218-3222 |pmid=16592676}}&lt;/ref&gt;]]

In 1979, Bruce Cunningham and his colleagues discovered the first instance of a circular permutation in nature (Cunningham79). After determining the peptide sequence of the protein [[Flavin]], they noticed its similarity to a known protein [[Concanavalin_a|Concanavalin A]], but that the ends were circularly permuted. Later work confirmed the circular permutation (Einspar86) and showed that Concanavalin A is circularly permuted post-translationally (Carrington85).

After the discovery of a natural circular permutation, researchers were looking for a way to emulate this process. In 1983, David Goldenberg and Thomas Creighton were able to create a circularly permuted version of a protein by chemically ligating the termini to create a [[cyclic protein]], then introducing new termini elsewhere using [[trypsin]] (Goldenber83). In 1989, Karolin Luger her colleagues introduced a genetic method for making circular permutations by carefully fragmenting and ligating DNA (Luger 89). This method allowed for permutations to be introduced at arbitrary sites, and is still used today to design circularly permuted proteins in the lab.

Despite the early discovery of post-translational circular permutations and the suggestion of a possible genetic mechanism for evolving circular permutants, it was not until 1995 that the first circularly permuted gene was discovered.  [[Saposins]] are a class of small [[antimicrobial]] peptides which often occur together in multi-domain chains. Christopher Ponting and Robert Russel identified a circularly permuted version of a saposin inserted into plant [[aspartic proteinase]], which they light-heartedly nicknamed swaposin [[Pontin95]]. Saposin and swaposin were the first known case of two natural genes related by a circular permutation.

Hundreds of examples of circular permutations were subsequently discovered in nature and produced in the laboratory. The &lt;a&gt;Circular Permutation Database&lt;/a&gt; contains 2,238 circularly permuted proteins with know structures, and many more are known without structures (Lo09).

==The Role of circular permutation in protein engineering==

Many proteins have their termini located close together (Thornton). Because of this, it is often possible to design circular permutations of proteins. Today, circular permutations are generated routinely in the lab using standard genetics techniques (Luger 89). Although some permutation sites prevent the protein from folding correctly, many permutants have been created with nearly identical structure and function to the original protein.

The motivation for creating a circular permutant can vary. Scientists may want to improve some property of the protein, such as 
 * reduce [[Proteolysis|proteolytic]] susceptibility&lt;ref name=&quot;whitehead&quot;&gt;{{cite journal |author=Whitehead et al |year=2009 |title=Tying up the loose ends: circular permutation decreases the proteolytic susceptibility of recombinant proteins |journal=Prot Eng. Design |volume=22|issue=10 |pages=607-513 |pmid=19622546  }}&lt;/ref&gt;
 * improve [[Catalysis|catalytic activity]]
 * alter substrate or [[Ligand_binding|ligand binding]] 
 * improve [[thermostability]] (Topel99)
Alternately, scientists may be interested in properties of the original protein, such as
 * the order in which it folds (Viguera96,Capraro08)
 * which structural elements are essential (Huang11)

* design of novel [[Biocatalyst|biocatalysts]] and biosensors

&lt;!-- Artificially constructed circularly permuted proteins are being used in [[Protein_engineering|protein engineering]] to stabilize proteins. They have been show to decrease the [[Proteolysis|proteolytic]] susceptibility of [[Recombinant_protein|recombinant proteins]] &lt;ref name=&quot;whitehead&quot;&gt;{{cite journal |author=Whitehead et al |year=2009 |title=Tying up the loose ends: circular permutation decreases the proteolytic susceptibility of recombinant proteins |journal=Prot Eng. Design |volume=22|issue=10 |pages=607-513 |pmid=19622546  }}&lt;/ref&gt;, They have been used used to insert [[Protein_domain|domains]] into [[Green_fluorescent_protein|green fluorescent protein]] &lt;ref name=&quot;Baird&quot;&gt;{{cite journal |author=Baird GS, Zacharias DA, Tsien RY. |year=1999 |title=Circular permutation and receptor insertion within green fluorescent proteins. |journal=PNAS |volume=96|issue=20 |pages=11241-11246. |pmid= 10500161  }}&lt;/ref&gt;. There are several studies that use circular permutations to manipulate protein scaffolds, resulting in improved [[Catalysis|catalytic activity]] and altered substrate or [[Ligand_binding|ligand binding]] affinity. Circular permutations have been also used to enable the design of novel [[Biocatalyst|biocatalysts]] and biosensors. For a review on this see &lt;ref name=&quot;Yu&quot;&gt;{{cite journal |author=Yu and Lutz |year=2011 |title=Circular permutation: a different way to engineer enzyme structure and function. |journal=Trends Biotechnol.  |volume=29|issue=1|pages=18-25 |pmid= 	21087800  }}&lt;/ref&gt;. --&gt;

==Programmatic detection of Circular Permutations==

A number of algorithms are available to detect circularly permuted proteins. These can be divided into sequence alignments and structure alignment algorithms. Several algorithms are available that have not been optimized for the detection of CPs, but they are based on principles that allow the detection of topology independent similarities and as such are suitable for the alignment of CPs as well.

&lt;!-- Link to [[Structural alignment software]] and [[List of sequence alignment software]] --&gt;

{| class=&quot;sortable wikitable&quot; border=&quot;0&quot; align=&quot;center&quot; style=&quot;border: 1px solid #999; background-color:#FFFFFF&quot;
|-align=&quot;left&quot; bgcolor=&quot;#CCCCCC&quot;
! NAME || Type
! Description || Author || Year || Availability
|- 
|C α -match || Structure, topology independent || Uses geometric hashing for the topology independent comparison of proteins || Bachar et al. || 1993 || 
|- 
| Uliel at al || Sequence||First suggestion how a sequence comparison algorithm for the detection of CPs can work || Uliel et al || 1999 ||
|- 
| SHEBA || Structure || Duplicate a sequence in the middle; use SHEBA algorithm for structure alignment; Determine new cut position after structure alignment;|| Jung&amp; Lee || 2001 || 
|- 
| Multiprot || Structure, Topology independent|| Calculates a sequence order independent multiple protein structure alignment || Shatsky || 2004 || 
|- 
| RASPODOM || Sequence comparison || Modified Needleman&amp;Wunsch sequence comparison algorithm || Weiner et al || 2005 || 
|- 
| CPSARST || Structure || Describes  protein structures as one-dimensional text strings by using a Ramachandran sequential transformation (RST) algorithm.  Detects CPs through a duplication of  the sequence represention and “double filter-and-refine” strategy. || Lo, Lyu|| 2008 || [http://sarst.life.nthu.edu.tw/ server]
|- 
| GANGSTA +|| Structure || Works in two stages. Stage one identifies coarse alignments based on secondary structure  elements. Stage two refines the alignment on residue level and extends into loop regions.|| Schmidt-Goenner et. al. || 2009 || [http://agknapp.chemie.fu-berlin.de/gplus/ server] [http://agknapp.chemie.fu-berlin.de/gplus/?page=downloads download]
|- 
| SANA || Structure || Detect initial aligned fragment pairs. Build network of possible AFPs. Use random-mate algorithm to connect components to a graph.||  Wang et al. || 2010 || [http://zhangroup.aporc.org/bioinfo/SANA download]
|- 
| CE-CP || Structure || Built on top of [http://en.wikipedia.org/wiki/Structural_alignment#Combinatorial_extension Combinatorial Extension] algorithm. Duplicates atoms before alignment, truncates results after alignment || Bliven et al || unpublished || [http://www.rcsb.org/pdb/workbench/workbench.do server] [http://source.rcsb.org/ download] 
|}

==Acknowledgements==

A stub of this article authored primarily by AP was previously published on wikipedia. While the authors were careful not to include the work of others, they would like to thank individuals from the wikipedia community for subsequent contributions to that stub.

==Further reading==

* David Goodsell (2010) ''Concanavalin A and Circular Permutation'' RCSB PDB Molecule of the Month  [http://www.rcsb.org/pdb/101/motm.do?momID=124 ]
* &lt;ref name=&quot;Yu&quot;&gt;{{cite journal |author=Yu and Lutz |year=2011 |title=Circular permutation: a different way to engineer enzyme structure and function. |journal=Trends Biotechnol.  |volume=29|issue=1|pages=18-25 |pmid=21087800  }}&lt;/ref&gt;
==See Also==

* [[Circular Permutation]]

== References ==


  1. Sequence Alignment
	1. Uliel, S., Fliess, A., Amir, A., &amp; Unger, R. (1999). A simple algorithm for detecting circular permutations in proteins Bioinformatics, 15(11), 930–936.

  2. GANGSTA+
	1. Schmidt-Goenner, T., Guerler, A., Kolbeck, B., &amp; Knapp, E. W. (2010). Circular permuted proteins in the universe of protein folds. Proteins, 78(7), 1618–1630. doi:10.1002/prot.22678

  3. SHEBA
	1. Jung, J., &amp; Lee, B. (2001). Circularly permuted proteins in the protein structure database Protein science : a publication of the Protein Society, 10(9), 1881–1886. doi:10.1110/ps.05801
  	1. Use SHEBA with all cut points
  	2. Find 5% of SCOP are CP.
  	3. Use stringent filtering criteria: no symmetric, etc
  	4. TODO read this more thoroughly
  4. CPSARST
	1. Lo WC, Lyu PC. CPSARST: an efficient circular permutation search tool applied to the detection of novel protein structural relationships. Genome Biol. 2008 Jan 18;9(1):R11.


http://www.ncbi.nlm.nih.gov/pubmed/18201387
	1. Lo, W.-C., Lee, C.-C., Lee, C.-Y., &amp; Lyu, P.-C. (2009). CPDB: a database of circular permutation in proteins. Nucleic acids research, 37(Database issue), D328–32. doi:10.1093/nar/gkn679

  	1. Find 4169/ 26349 CPs (15%)
  5. RASPODOM
	1. Weiner, J., Thomas, G., &amp; Bornberg-Bauer, E. (2005). Rapid motif-based prediction of circular permutations in multi-domain proteins Bioinformatics, 21(7), 932–937. doi:10.1093/bioinformatics/bti085

  6. CECP!

7. C alhpa match  Bachar O, Fischer D, Nussinov R, Wolfson H (1993) A computer version based technique for 3-d sequence independent structural comparison of proteins. Protein Eng 6:279–288

8. 
Birzele F, Gewehr JE, Csaba G, Zimmer R (2007) Vorolign-fast structural alignment using Voronoi contacts.

{{reflist|2}}

[[Category:Proteins]]</text>
    </revision>
    <revision>
      <id>56</id>
      <timestamp>2011-11-10T16:45:27Z</timestamp>
      <contributor>
        <username>Andreas</username>
        <id>3</id>
      </contributor>
      <comment>re-arranging structure</comment>
      <text xml:space="preserve" bytes="15866">&lt;!-- Starting from 00:53, 29 May 2011‎. All major revisions before this point were made by Andorsch.

{{Context|date=May 2011}}


=== WIKI TEXT BEGINS HERE === --&gt;


'''Circular permutation''' is a process during [[Evolution|evolution]] that changes the order of [[Amino_acids|amino acids]] in a [[Protein_sequence|protein sequence]], resulting in a [[Protein_structure|protein structure]] with different connectivity, but overall similar three dimensional shape. Artificially created permutations have been used for various purposes in [[Protein_engineering|protein engineering]] and [[Protein_design|design]]. This is directly analogous to the mathematical notion of a [[cyclic permutation]] over the set of residues in a protein.


[[Image:CircularPermutationInProteins.png|thumb|Schematic representation of a circular permutation in two proteins. The first protein (outer circle) has the sequence a-b-c. After the permutation the second protein (inner circle) has the sequence c-a-b. The letters N and C indicate the location of the amino- and carboxy- termini of the protein sequences and how their positions change relative to each other. ]]


==Evolution==

Two models are currently used to explain the evolution of circularly permuted proteins. Both have compelling examples supporting them, but the relative contribution of each model in evolution is still under debate (Weiner06).

===Permutation by Duplication===

[[Image: cp_evolution.png|thumb| Permutation by Duplication mechanism, fission/fusion mechanism]]

The earliest model proposed for circular permutations to occur in [[Gene|genes]] rather than in proteins after translation is the permutation by duplication mechanism (Cunningham79). In this model, a precursor gene first undergoes a duplication and fusion to form a large [[tandem repeat]]. Next, [[Codon#Start.2Fstop_codons|start and stop codons]] are introduced

A model that can explain how circular permutations can occur during [[Evolution|evolution]] is [[Gene_duplication|gene duplication]] of a precursor [[Gene|gene]].
&lt;ref name=&quot;Jeltsch&quot;&gt;{{cite journal |author=Jeltsch A |year=1999 |title=Circular permutations in the molecular evolution of DNA methyltransferases |journal=J. Mol. Evol. |volume= 49|issue=1 |pages=161-164 |pmid=10368444  }}&lt;/ref&gt;
If both genes become fused this leads to a tandem protein. The 5’ and 3’ part of the gene can get lost again for example by insertion of a [[Stop_codon|stop codon]]. Many [[Protein_structure|protein structures]] are observed to have their [[N_terminus|N-]] and [[C_terminus|C-termini]] in close proximity in space. This characteristic contributes that such permutation events can get tolerated. The N- and C-termini of the protein are fused and different N- and C- termini are being introduced, while keeping the overall arrangements of [[Protein_structure#Secondary_structure|secondary structure elements]] essentially unmodified.

* expect intermediate proteins
* start/stop will tend to preserve exactly one copy of each section of the original protein, while tolerating the loss of duplicated portions

===Fission and Fusion===

A third model for the evolution of circular permutations starts with two partial proteins. These may represent two independent polypeptides (such as two parts of a [[heterodimer]]), or may have originally been halves of a single protein which underwent a fission event to become two polypeptides.

The two proteins can later fuse together to form a single polypeptide. Regardless of which protein comes first, this fusion protein may show similar function. Thus if a fusion between two proteins occurs twice in evolution (either between [[paralogues]] within the same species or between [[orthologues]] in different species) but in a different order, the resulting fusion proteins will be related by a circular permutation.

* Expect to see the halves independently

== Other processes that can lead to Circular Permutations ==


===Post-translational modification===


The two evolutionary models describe ways which genes may be circularly permuted, resulting in a circularly permuted protein after [[translation]]. Proteins can also be circularly permuted via [[Post-translational modification]], without permuting the underlying gene.  CPs can happen spontaneously through [[auto-catalysis]], as in the case of Concanavalin A (Bowles88) (see Fig 2). Alternately, permutation may require restriction enzymes and ligases (needs ref, or possibly use Goldenberg83 artificial case).
Figure 2: Concanavalin A (left) and Peanut Lectin (right), two proteins that are related by Circular Permutation. The two proteins are colored using a “rainbow” coloring scheme, showing the N-terminus in red and C-terminus in blue. As can be seen the 3-dimensional fold is highly similar, however the N and C- termini are located on different positions of the protein.


==History==

[[Image:ConcanavalinALectin.png |thumb|Two proteins that are related by a circular permutation: [[Concanavalin_a|Concanavalin A]] (left) {{PDB|3cna}}, and Peanut Lectin (right), {{PDB|2pel}}. The two proteins are colored using a “rainbow” coloring scheme, showing the N-terminus in red and C-terminus in blue. As can be seen the 3-dimensional fold is highly similar, however the N and C- termini are located on different positions of the protein.  &lt;ref name=&quot;Cunningham&quot;&gt;{{cite journal |author=Cunningham et al |year=1976 |title=Favin versus concanavalin A: Circularly permuted amino acid sequences |journal=PNAS |volume= 76|issue=7 |pages=3218-3222 |pmid=16592676}}&lt;/ref&gt;]]

In 1979, Bruce Cunningham and his colleagues discovered the first instance of a circular permutation in nature (Cunningham79). After determining the peptide sequence of the protein [[Flavin]], they noticed its similarity to a known protein [[Concanavalin_a|Concanavalin A]], but that the ends were circularly permuted. Later work confirmed the circular permutation (Einspar86) and showed that Concanavalin A is circularly permuted post-translationally (Carrington85).

After the discovery of a natural circular permutation, researchers were looking for a way to emulate this process. In 1983, David Goldenberg and Thomas Creighton were able to create a circularly permuted version of a protein by chemically ligating the termini to create a [[cyclic protein]], then introducing new termini elsewhere using [[trypsin]] (Goldenber83). In 1989, Karolin Luger her colleagues introduced a genetic method for making circular permutations by carefully fragmenting and ligating DNA (Luger 89). This method allowed for permutations to be introduced at arbitrary sites, and is still used today to design circularly permuted proteins in the lab.

Despite the early discovery of post-translational circular permutations and the suggestion of a possible genetic mechanism for evolving circular permutants, it was not until 1995 that the first circularly permuted gene was discovered.  [[Saposins]] are a class of small [[antimicrobial]] peptides which often occur together in multi-domain chains. Christopher Ponting and Robert Russel identified a circularly permuted version of a saposin inserted into plant [[aspartic proteinase]], which they light-heartedly nicknamed swaposin [[Pontin95]]. Saposin and swaposin were the first known case of two natural genes related by a circular permutation.

Hundreds of examples of circular permutations were subsequently discovered in nature and produced in the laboratory. The &lt;a&gt;Circular Permutation Database&lt;/a&gt; contains 2,238 circularly permuted proteins with know structures, and many more are known without structures (Lo09).

==The Role of circular permutation in protein engineering==

Many proteins have their termini located close together (Thornton). Because of this, it is often possible to design circular permutations of proteins. Today, circular permutations are generated routinely in the lab using standard genetics techniques (Luger 89). Although some permutation sites prevent the protein from folding correctly, many permutants have been created with nearly identical structure and function to the original protein.

The motivation for creating a circular permutant can vary. Scientists may want to improve some property of the protein, such as 
 * reduce [[Proteolysis|proteolytic]] susceptibility&lt;ref name=&quot;whitehead&quot;&gt;{{cite journal |author=Whitehead et al |year=2009 |title=Tying up the loose ends: circular permutation decreases the proteolytic susceptibility of recombinant proteins |journal=Prot Eng. Design |volume=22|issue=10 |pages=607-513 |pmid=19622546  }}&lt;/ref&gt;
 * improve [[Catalysis|catalytic activity]]
 * alter substrate or [[Ligand_binding|ligand binding]] 
 * improve [[thermostability]] (Topel99)
Alternately, scientists may be interested in properties of the original protein, such as
 * the order in which it folds (Viguera96,Capraro08)
 * which structural elements are essential (Huang11)

* design of novel [[Biocatalyst|biocatalysts]] and biosensors

&lt;!-- Artificially constructed circularly permuted proteins are being used in [[Protein_engineering|protein engineering]] to stabilize proteins. They have been show to decrease the [[Proteolysis|proteolytic]] susceptibility of [[Recombinant_protein|recombinant proteins]] &lt;ref name=&quot;whitehead&quot;&gt;{{cite journal |author=Whitehead et al |year=2009 |title=Tying up the loose ends: circular permutation decreases the proteolytic susceptibility of recombinant proteins |journal=Prot Eng. Design |volume=22|issue=10 |pages=607-513 |pmid=19622546  }}&lt;/ref&gt;, They have been used used to insert [[Protein_domain|domains]] into [[Green_fluorescent_protein|green fluorescent protein]] &lt;ref name=&quot;Baird&quot;&gt;{{cite journal |author=Baird GS, Zacharias DA, Tsien RY. |year=1999 |title=Circular permutation and receptor insertion within green fluorescent proteins. |journal=PNAS |volume=96|issue=20 |pages=11241-11246. |pmid= 10500161  }}&lt;/ref&gt;. There are several studies that use circular permutations to manipulate protein scaffolds, resulting in improved [[Catalysis|catalytic activity]] and altered substrate or [[Ligand_binding|ligand binding]] affinity. Circular permutations have been also used to enable the design of novel [[Biocatalyst|biocatalysts]] and biosensors. For a review on this see &lt;ref name=&quot;Yu&quot;&gt;{{cite journal |author=Yu and Lutz |year=2011 |title=Circular permutation: a different way to engineer enzyme structure and function. |journal=Trends Biotechnol.  |volume=29|issue=1|pages=18-25 |pmid= 	21087800  }}&lt;/ref&gt;. --&gt;

==Programmatic detection of Circular Permutations==

A number of algorithms are available to detect circularly permuted proteins. These can be divided into sequence alignments and structure alignment algorithms. Several algorithms are available that have not been optimized for the detection of CPs, but they are based on principles that allow the detection of topology independent similarities and as such are suitable for the alignment of CPs as well.

&lt;!-- Link to [[Structural alignment software]] and [[List of sequence alignment software]] --&gt;

{| class=&quot;sortable wikitable&quot; border=&quot;0&quot; align=&quot;center&quot; style=&quot;border: 1px solid #999; background-color:#FFFFFF&quot;
|-align=&quot;left&quot; bgcolor=&quot;#CCCCCC&quot;
! NAME || Type
! Description || Author || Year || Availability
|- 
|C α -match || Structure, topology independent || Uses geometric hashing for the topology independent comparison of proteins || Bachar et al. || 1993 || 
|- 
| Uliel at al || Sequence||First suggestion how a sequence comparison algorithm for the detection of CPs can work || Uliel et al || 1999 ||
|- 
| SHEBA || Structure || Duplicate a sequence in the middle; use SHEBA algorithm for structure alignment; Determine new cut position after structure alignment;|| Jung&amp; Lee || 2001 || 
|- 
| Multiprot || Structure, Topology independent|| Calculates a sequence order independent multiple protein structure alignment || Shatsky || 2004 || 
|- 
| RASPODOM || Sequence comparison || Modified Needleman&amp;Wunsch sequence comparison algorithm || Weiner et al || 2005 || 
|- 
| CPSARST || Structure || Describes  protein structures as one-dimensional text strings by using a Ramachandran sequential transformation (RST) algorithm.  Detects CPs through a duplication of  the sequence represention and “double filter-and-refine” strategy. || Lo, Lyu|| 2008 || [http://sarst.life.nthu.edu.tw/ server]
|- 
| GANGSTA +|| Structure || Works in two stages. Stage one identifies coarse alignments based on secondary structure  elements. Stage two refines the alignment on residue level and extends into loop regions.|| Schmidt-Goenner et. al. || 2009 || [http://agknapp.chemie.fu-berlin.de/gplus/ server] [http://agknapp.chemie.fu-berlin.de/gplus/?page=downloads download]
|- 
| SANA || Structure || Detect initial aligned fragment pairs. Build network of possible AFPs. Use random-mate algorithm to connect components to a graph.||  Wang et al. || 2010 || [http://zhangroup.aporc.org/bioinfo/SANA download]
|- 
| CE-CP || Structure || Built on top of [http://en.wikipedia.org/wiki/Structural_alignment#Combinatorial_extension Combinatorial Extension] algorithm. Duplicates atoms before alignment, truncates results after alignment || Bliven et al || unpublished || [http://www.rcsb.org/pdb/workbench/workbench.do server] [http://source.rcsb.org/ download] 
|}

==Acknowledgements==

A stub of this article authored primarily by AP was previously published on wikipedia. While the authors were careful not to include the work of others, they would like to thank individuals from the wikipedia community for subsequent contributions to that stub.

==Further reading==

* David Goodsell (2010) ''Concanavalin A and Circular Permutation'' RCSB PDB Molecule of the Month  [http://www.rcsb.org/pdb/101/motm.do?momID=124 ]
* &lt;ref name=&quot;Yu&quot;&gt;{{cite journal |author=Yu and Lutz |year=2011 |title=Circular permutation: a different way to engineer enzyme structure and function. |journal=Trends Biotechnol.  |volume=29|issue=1|pages=18-25 |pmid=21087800  }}&lt;/ref&gt;
==See Also==

* [[Circular Permutation]]

== References ==


  1. Sequence Alignment
	1. Uliel, S., Fliess, A., Amir, A., &amp; Unger, R. (1999). A simple algorithm for detecting circular permutations in proteins Bioinformatics, 15(11), 930–936.

  2. GANGSTA+
	1. Schmidt-Goenner, T., Guerler, A., Kolbeck, B., &amp; Knapp, E. W. (2010). Circular permuted proteins in the universe of protein folds. Proteins, 78(7), 1618–1630. doi:10.1002/prot.22678

  3. SHEBA
	1. Jung, J., &amp; Lee, B. (2001). Circularly permuted proteins in the protein structure database Protein science : a publication of the Protein Society, 10(9), 1881–1886. doi:10.1110/ps.05801
  	1. Use SHEBA with all cut points
  	2. Find 5% of SCOP are CP.
  	3. Use stringent filtering criteria: no symmetric, etc
  	4. TODO read this more thoroughly
  4. CPSARST
	1. Lo WC, Lyu PC. CPSARST: an efficient circular permutation search tool applied to the detection of novel protein structural relationships. Genome Biol. 2008 Jan 18;9(1):R11.


http://www.ncbi.nlm.nih.gov/pubmed/18201387
	1. Lo, W.-C., Lee, C.-C., Lee, C.-Y., &amp; Lyu, P.-C. (2009). CPDB: a database of circular permutation in proteins. Nucleic acids research, 37(Database issue), D328–32. doi:10.1093/nar/gkn679

  	1. Find 4169/ 26349 CPs (15%)
  5. RASPODOM
	1. Weiner, J., Thomas, G., &amp; Bornberg-Bauer, E. (2005). Rapid motif-based prediction of circular permutations in multi-domain proteins Bioinformatics, 21(7), 932–937. doi:10.1093/bioinformatics/bti085

  6. CECP!

7. C alhpa match  Bachar O, Fischer D, Nussinov R, Wolfson H (1993) A computer version based technique for 3-d sequence independent structural comparison of proteins. Protein Eng 6:279–288

8. 
Birzele F, Gewehr JE, Csaba G, Zimmer R (2007) Vorolign-fast structural alignment using Voronoi contacts.

{{reflist|2}}

[[Category:Proteins]]</text>
    </revision>
    <revision>
      <id>57</id>
      <timestamp>2011-11-10T16:50:09Z</timestamp>
      <contributor>
        <username>Andreas</username>
        <id>3</id>
      </contributor>
      <comment>/* Programmatic detection of Circular Permutations */</comment>
      <text xml:space="preserve" bytes="15926">&lt;!-- Starting from 00:53, 29 May 2011‎. All major revisions before this point were made by Andorsch.

{{Context|date=May 2011}}


=== WIKI TEXT BEGINS HERE === --&gt;


'''Circular permutation''' is a process during [[Evolution|evolution]] that changes the order of [[Amino_acids|amino acids]] in a [[Protein_sequence|protein sequence]], resulting in a [[Protein_structure|protein structure]] with different connectivity, but overall similar three dimensional shape. Artificially created permutations have been used for various purposes in [[Protein_engineering|protein engineering]] and [[Protein_design|design]]. This is directly analogous to the mathematical notion of a [[cyclic permutation]] over the set of residues in a protein.


[[Image:CircularPermutationInProteins.png|thumb|Schematic representation of a circular permutation in two proteins. The first protein (outer circle) has the sequence a-b-c. After the permutation the second protein (inner circle) has the sequence c-a-b. The letters N and C indicate the location of the amino- and carboxy- termini of the protein sequences and how their positions change relative to each other. ]]


==Evolution==

Two models are currently used to explain the evolution of circularly permuted proteins. Both have compelling examples supporting them, but the relative contribution of each model in evolution is still under debate (Weiner06).

===Permutation by Duplication===

[[Image: cp_evolution.png|thumb| Permutation by Duplication mechanism, fission/fusion mechanism]]

The earliest model proposed for circular permutations to occur in [[Gene|genes]] rather than in proteins after translation is the permutation by duplication mechanism (Cunningham79). In this model, a precursor gene first undergoes a duplication and fusion to form a large [[tandem repeat]]. Next, [[Codon#Start.2Fstop_codons|start and stop codons]] are introduced

A model that can explain how circular permutations can occur during [[Evolution|evolution]] is [[Gene_duplication|gene duplication]] of a precursor [[Gene|gene]].
&lt;ref name=&quot;Jeltsch&quot;&gt;{{cite journal |author=Jeltsch A |year=1999 |title=Circular permutations in the molecular evolution of DNA methyltransferases |journal=J. Mol. Evol. |volume= 49|issue=1 |pages=161-164 |pmid=10368444  }}&lt;/ref&gt;
If both genes become fused this leads to a tandem protein. The 5’ and 3’ part of the gene can get lost again for example by insertion of a [[Stop_codon|stop codon]]. Many [[Protein_structure|protein structures]] are observed to have their [[N_terminus|N-]] and [[C_terminus|C-termini]] in close proximity in space. This characteristic contributes that such permutation events can get tolerated. The N- and C-termini of the protein are fused and different N- and C- termini are being introduced, while keeping the overall arrangements of [[Protein_structure#Secondary_structure|secondary structure elements]] essentially unmodified.

* expect intermediate proteins
* start/stop will tend to preserve exactly one copy of each section of the original protein, while tolerating the loss of duplicated portions

===Fission and Fusion===

A third model for the evolution of circular permutations starts with two partial proteins. These may represent two independent polypeptides (such as two parts of a [[heterodimer]]), or may have originally been halves of a single protein which underwent a fission event to become two polypeptides.

The two proteins can later fuse together to form a single polypeptide. Regardless of which protein comes first, this fusion protein may show similar function. Thus if a fusion between two proteins occurs twice in evolution (either between [[paralogues]] within the same species or between [[orthologues]] in different species) but in a different order, the resulting fusion proteins will be related by a circular permutation.

* Expect to see the halves independently

== Other processes that can lead to Circular Permutations ==


===Post-translational modification===


The two evolutionary models describe ways which genes may be circularly permuted, resulting in a circularly permuted protein after [[translation]]. Proteins can also be circularly permuted via [[Post-translational modification]], without permuting the underlying gene.  CPs can happen spontaneously through [[auto-catalysis]], as in the case of Concanavalin A (Bowles88) (see Fig 2). Alternately, permutation may require restriction enzymes and ligases (needs ref, or possibly use Goldenberg83 artificial case).
Figure 2: Concanavalin A (left) and Peanut Lectin (right), two proteins that are related by Circular Permutation. The two proteins are colored using a “rainbow” coloring scheme, showing the N-terminus in red and C-terminus in blue. As can be seen the 3-dimensional fold is highly similar, however the N and C- termini are located on different positions of the protein.


==History==

[[Image:ConcanavalinALectin.png |thumb|Two proteins that are related by a circular permutation: [[Concanavalin_a|Concanavalin A]] (left) {{PDB|3cna}}, and Peanut Lectin (right), {{PDB|2pel}}. The two proteins are colored using a “rainbow” coloring scheme, showing the N-terminus in red and C-terminus in blue. As can be seen the 3-dimensional fold is highly similar, however the N and C- termini are located on different positions of the protein.  &lt;ref name=&quot;Cunningham&quot;&gt;{{cite journal |author=Cunningham et al |year=1976 |title=Favin versus concanavalin A: Circularly permuted amino acid sequences |journal=PNAS |volume= 76|issue=7 |pages=3218-3222 |pmid=16592676}}&lt;/ref&gt;]]

In 1979, Bruce Cunningham and his colleagues discovered the first instance of a circular permutation in nature (Cunningham79). After determining the peptide sequence of the protein [[Flavin]], they noticed its similarity to a known protein [[Concanavalin_a|Concanavalin A]], but that the ends were circularly permuted. Later work confirmed the circular permutation (Einspar86) and showed that Concanavalin A is circularly permuted post-translationally (Carrington85).

After the discovery of a natural circular permutation, researchers were looking for a way to emulate this process. In 1983, David Goldenberg and Thomas Creighton were able to create a circularly permuted version of a protein by chemically ligating the termini to create a [[cyclic protein]], then introducing new termini elsewhere using [[trypsin]] (Goldenber83). In 1989, Karolin Luger her colleagues introduced a genetic method for making circular permutations by carefully fragmenting and ligating DNA (Luger 89). This method allowed for permutations to be introduced at arbitrary sites, and is still used today to design circularly permuted proteins in the lab.

Despite the early discovery of post-translational circular permutations and the suggestion of a possible genetic mechanism for evolving circular permutants, it was not until 1995 that the first circularly permuted gene was discovered.  [[Saposins]] are a class of small [[antimicrobial]] peptides which often occur together in multi-domain chains. Christopher Ponting and Robert Russel identified a circularly permuted version of a saposin inserted into plant [[aspartic proteinase]], which they light-heartedly nicknamed swaposin [[Pontin95]]. Saposin and swaposin were the first known case of two natural genes related by a circular permutation.

Hundreds of examples of circular permutations were subsequently discovered in nature and produced in the laboratory. The &lt;a&gt;Circular Permutation Database&lt;/a&gt; contains 2,238 circularly permuted proteins with know structures, and many more are known without structures (Lo09).

==The Role of circular permutation in protein engineering==

Many proteins have their termini located close together (Thornton). Because of this, it is often possible to design circular permutations of proteins. Today, circular permutations are generated routinely in the lab using standard genetics techniques (Luger 89). Although some permutation sites prevent the protein from folding correctly, many permutants have been created with nearly identical structure and function to the original protein.

The motivation for creating a circular permutant can vary. Scientists may want to improve some property of the protein, such as 
 * reduce [[Proteolysis|proteolytic]] susceptibility&lt;ref name=&quot;whitehead&quot;&gt;{{cite journal |author=Whitehead et al |year=2009 |title=Tying up the loose ends: circular permutation decreases the proteolytic susceptibility of recombinant proteins |journal=Prot Eng. Design |volume=22|issue=10 |pages=607-513 |pmid=19622546  }}&lt;/ref&gt;
 * improve [[Catalysis|catalytic activity]]
 * alter substrate or [[Ligand_binding|ligand binding]] 
 * improve [[thermostability]] (Topel99)
Alternately, scientists may be interested in properties of the original protein, such as
 * the order in which it folds (Viguera96,Capraro08)
 * which structural elements are essential (Huang11)

* design of novel [[Biocatalyst|biocatalysts]] and biosensors

&lt;!-- Artificially constructed circularly permuted proteins are being used in [[Protein_engineering|protein engineering]] to stabilize proteins. They have been show to decrease the [[Proteolysis|proteolytic]] susceptibility of [[Recombinant_protein|recombinant proteins]] &lt;ref name=&quot;whitehead&quot;&gt;{{cite journal |author=Whitehead et al |year=2009 |title=Tying up the loose ends: circular permutation decreases the proteolytic susceptibility of recombinant proteins |journal=Prot Eng. Design |volume=22|issue=10 |pages=607-513 |pmid=19622546  }}&lt;/ref&gt;, They have been used used to insert [[Protein_domain|domains]] into [[Green_fluorescent_protein|green fluorescent protein]] &lt;ref name=&quot;Baird&quot;&gt;{{cite journal |author=Baird GS, Zacharias DA, Tsien RY. |year=1999 |title=Circular permutation and receptor insertion within green fluorescent proteins. |journal=PNAS |volume=96|issue=20 |pages=11241-11246. |pmid= 10500161  }}&lt;/ref&gt;. There are several studies that use circular permutations to manipulate protein scaffolds, resulting in improved [[Catalysis|catalytic activity]] and altered substrate or [[Ligand_binding|ligand binding]] affinity. Circular permutations have been also used to enable the design of novel [[Biocatalyst|biocatalysts]] and biosensors. For a review on this see &lt;ref name=&quot;Yu&quot;&gt;{{cite journal |author=Yu and Lutz |year=2011 |title=Circular permutation: a different way to engineer enzyme structure and function. |journal=Trends Biotechnol.  |volume=29|issue=1|pages=18-25 |pmid= 	21087800  }}&lt;/ref&gt;. --&gt;

==Programmatic detection of Circular Permutations==

A number of algorithms are available to detect circularly permuted proteins. These can be divided into sequence alignments and structure alignment algorithms. Several algorithms are available that have not been optimized for the detection of CPs, but they are based on principles that allow the detection of topology independent similarities and as such are suitable for the alignment of CPs as well.

&lt;!-- Link to [[Structural alignment software]] and [[List of sequence alignment software]] --&gt;

{| class=&quot;sortable wikitable&quot; border=&quot;0&quot; align=&quot;center&quot; style=&quot;border: 1px solid #999; background-color:#FFFFFF&quot;
|-align=&quot;left&quot; bgcolor=&quot;#CCCCCC&quot;
! NAME || Type
! Description || Author || Year || Availability
|- 
|C α -match || Structure, topology independent || Uses geometric hashing for the topology independent comparison of proteins || Bachar et al. || 1993 || 
|- 
| Uliel at al || Sequence||First suggestion how a sequence comparison algorithm for the detection of CPs can work || Uliel et al || 1999 ||
|- 
| SHEBA || Structure || Duplicate a sequence in the middle; use SHEBA algorithm for structure alignment; Determine new cut position after structure alignment;|| Jung&amp; Lee || 2001 || 
|- 
| Multiprot || Structure, Topology independent|| Calculates a sequence order independent multiple protein structure alignment || Shatsky || 2004 ||  [http://bioinfo3d.cs.tau.ac.il/MultiProt/ server, download]
|- 
| RASPODOM || Sequence comparison || Modified Needleman&amp;Wunsch sequence comparison algorithm || Weiner et al || 2005 || 
|- 
| CPSARST || Structure || Describes  protein structures as one-dimensional text strings by using a Ramachandran sequential transformation (RST) algorithm.  Detects CPs through a duplication of  the sequence represention and “double filter-and-refine” strategy. || Lo, Lyu|| 2008 || [http://sarst.life.nthu.edu.tw/ server]
|- 
| GANGSTA +|| Structure || Works in two stages. Stage one identifies coarse alignments based on secondary structure  elements. Stage two refines the alignment on residue level and extends into loop regions.|| Schmidt-Goenner et. al. || 2009 || [http://agknapp.chemie.fu-berlin.de/gplus/ server] [http://agknapp.chemie.fu-berlin.de/gplus/?page=downloads download]
|- 
| SANA || Structure || Detect initial aligned fragment pairs. Build network of possible AFPs. Use random-mate algorithm to connect components to a graph.||  Wang et al. || 2010 || [http://zhangroup.aporc.org/bioinfo/SANA download]
|- 
| CE-CP || Structure || Built on top of [http://en.wikipedia.org/wiki/Structural_alignment#Combinatorial_extension Combinatorial Extension] algorithm. Duplicates atoms before alignment, truncates results after alignment || Bliven et al || unpublished || [http://www.rcsb.org/pdb/workbench/workbench.do server] [http://source.rcsb.org/ download] 
|}

==Acknowledgements==

A stub of this article authored primarily by AP was previously published on wikipedia. While the authors were careful not to include the work of others, they would like to thank individuals from the wikipedia community for subsequent contributions to that stub.

==Further reading==

* David Goodsell (2010) ''Concanavalin A and Circular Permutation'' RCSB PDB Molecule of the Month  [http://www.rcsb.org/pdb/101/motm.do?momID=124 ]
* &lt;ref name=&quot;Yu&quot;&gt;{{cite journal |author=Yu and Lutz |year=2011 |title=Circular permutation: a different way to engineer enzyme structure and function. |journal=Trends Biotechnol.  |volume=29|issue=1|pages=18-25 |pmid=21087800  }}&lt;/ref&gt;
==See Also==

* [[Circular Permutation]]

== References ==


  1. Sequence Alignment
	1. Uliel, S., Fliess, A., Amir, A., &amp; Unger, R. (1999). A simple algorithm for detecting circular permutations in proteins Bioinformatics, 15(11), 930–936.

  2. GANGSTA+
	1. Schmidt-Goenner, T., Guerler, A., Kolbeck, B., &amp; Knapp, E. W. (2010). Circular permuted proteins in the universe of protein folds. Proteins, 78(7), 1618–1630. doi:10.1002/prot.22678

  3. SHEBA
	1. Jung, J., &amp; Lee, B. (2001). Circularly permuted proteins in the protein structure database Protein science : a publication of the Protein Society, 10(9), 1881–1886. doi:10.1110/ps.05801
  	1. Use SHEBA with all cut points
  	2. Find 5% of SCOP are CP.
  	3. Use stringent filtering criteria: no symmetric, etc
  	4. TODO read this more thoroughly
  4. CPSARST
	1. Lo WC, Lyu PC. CPSARST: an efficient circular permutation search tool applied to the detection of novel protein structural relationships. Genome Biol. 2008 Jan 18;9(1):R11.


http://www.ncbi.nlm.nih.gov/pubmed/18201387
	1. Lo, W.-C., Lee, C.-C., Lee, C.-Y., &amp; Lyu, P.-C. (2009). CPDB: a database of circular permutation in proteins. Nucleic acids research, 37(Database issue), D328–32. doi:10.1093/nar/gkn679

  	1. Find 4169/ 26349 CPs (15%)
  5. RASPODOM
	1. Weiner, J., Thomas, G., &amp; Bornberg-Bauer, E. (2005). Rapid motif-based prediction of circular permutations in multi-domain proteins Bioinformatics, 21(7), 932–937. doi:10.1093/bioinformatics/bti085

  6. CECP!

7. C alhpa match  Bachar O, Fischer D, Nussinov R, Wolfson H (1993) A computer version based technique for 3-d sequence independent structural comparison of proteins. Protein Eng 6:279–288

8. 
Birzele F, Gewehr JE, Csaba G, Zimmer R (2007) Vorolign-fast structural alignment using Voronoi contacts.

{{reflist|2}}

[[Category:Proteins]]</text>
    </revision>
    <revision>
      <id>58</id>
      <timestamp>2011-11-10T16:52:01Z</timestamp>
      <contributor>
        <username>Andreas</username>
        <id>3</id>
      </contributor>
      <comment>/* Programmatic detection of Circular Permutations */</comment>
      <text xml:space="preserve" bytes="15979">&lt;!-- Starting from 00:53, 29 May 2011‎. All major revisions before this point were made by Andorsch.

{{Context|date=May 2011}}


=== WIKI TEXT BEGINS HERE === --&gt;


'''Circular permutation''' is a process during [[Evolution|evolution]] that changes the order of [[Amino_acids|amino acids]] in a [[Protein_sequence|protein sequence]], resulting in a [[Protein_structure|protein structure]] with different connectivity, but overall similar three dimensional shape. Artificially created permutations have been used for various purposes in [[Protein_engineering|protein engineering]] and [[Protein_design|design]]. This is directly analogous to the mathematical notion of a [[cyclic permutation]] over the set of residues in a protein.


[[Image:CircularPermutationInProteins.png|thumb|Schematic representation of a circular permutation in two proteins. The first protein (outer circle) has the sequence a-b-c. After the permutation the second protein (inner circle) has the sequence c-a-b. The letters N and C indicate the location of the amino- and carboxy- termini of the protein sequences and how their positions change relative to each other. ]]


==Evolution==

Two models are currently used to explain the evolution of circularly permuted proteins. Both have compelling examples supporting them, but the relative contribution of each model in evolution is still under debate (Weiner06).

===Permutation by Duplication===

[[Image: cp_evolution.png|thumb| Permutation by Duplication mechanism, fission/fusion mechanism]]

The earliest model proposed for circular permutations to occur in [[Gene|genes]] rather than in proteins after translation is the permutation by duplication mechanism (Cunningham79). In this model, a precursor gene first undergoes a duplication and fusion to form a large [[tandem repeat]]. Next, [[Codon#Start.2Fstop_codons|start and stop codons]] are introduced

A model that can explain how circular permutations can occur during [[Evolution|evolution]] is [[Gene_duplication|gene duplication]] of a precursor [[Gene|gene]].
&lt;ref name=&quot;Jeltsch&quot;&gt;{{cite journal |author=Jeltsch A |year=1999 |title=Circular permutations in the molecular evolution of DNA methyltransferases |journal=J. Mol. Evol. |volume= 49|issue=1 |pages=161-164 |pmid=10368444  }}&lt;/ref&gt;
If both genes become fused this leads to a tandem protein. The 5’ and 3’ part of the gene can get lost again for example by insertion of a [[Stop_codon|stop codon]]. Many [[Protein_structure|protein structures]] are observed to have their [[N_terminus|N-]] and [[C_terminus|C-termini]] in close proximity in space. This characteristic contributes that such permutation events can get tolerated. The N- and C-termini of the protein are fused and different N- and C- termini are being introduced, while keeping the overall arrangements of [[Protein_structure#Secondary_structure|secondary structure elements]] essentially unmodified.

* expect intermediate proteins
* start/stop will tend to preserve exactly one copy of each section of the original protein, while tolerating the loss of duplicated portions

===Fission and Fusion===

A third model for the evolution of circular permutations starts with two partial proteins. These may represent two independent polypeptides (such as two parts of a [[heterodimer]]), or may have originally been halves of a single protein which underwent a fission event to become two polypeptides.

The two proteins can later fuse together to form a single polypeptide. Regardless of which protein comes first, this fusion protein may show similar function. Thus if a fusion between two proteins occurs twice in evolution (either between [[paralogues]] within the same species or between [[orthologues]] in different species) but in a different order, the resulting fusion proteins will be related by a circular permutation.

* Expect to see the halves independently

== Other processes that can lead to Circular Permutations ==


===Post-translational modification===


The two evolutionary models describe ways which genes may be circularly permuted, resulting in a circularly permuted protein after [[translation]]. Proteins can also be circularly permuted via [[Post-translational modification]], without permuting the underlying gene.  CPs can happen spontaneously through [[auto-catalysis]], as in the case of Concanavalin A (Bowles88) (see Fig 2). Alternately, permutation may require restriction enzymes and ligases (needs ref, or possibly use Goldenberg83 artificial case).
Figure 2: Concanavalin A (left) and Peanut Lectin (right), two proteins that are related by Circular Permutation. The two proteins are colored using a “rainbow” coloring scheme, showing the N-terminus in red and C-terminus in blue. As can be seen the 3-dimensional fold is highly similar, however the N and C- termini are located on different positions of the protein.


==History==

[[Image:ConcanavalinALectin.png |thumb|Two proteins that are related by a circular permutation: [[Concanavalin_a|Concanavalin A]] (left) {{PDB|3cna}}, and Peanut Lectin (right), {{PDB|2pel}}. The two proteins are colored using a “rainbow” coloring scheme, showing the N-terminus in red and C-terminus in blue. As can be seen the 3-dimensional fold is highly similar, however the N and C- termini are located on different positions of the protein.  &lt;ref name=&quot;Cunningham&quot;&gt;{{cite journal |author=Cunningham et al |year=1976 |title=Favin versus concanavalin A: Circularly permuted amino acid sequences |journal=PNAS |volume= 76|issue=7 |pages=3218-3222 |pmid=16592676}}&lt;/ref&gt;]]

In 1979, Bruce Cunningham and his colleagues discovered the first instance of a circular permutation in nature (Cunningham79). After determining the peptide sequence of the protein [[Flavin]], they noticed its similarity to a known protein [[Concanavalin_a|Concanavalin A]], but that the ends were circularly permuted. Later work confirmed the circular permutation (Einspar86) and showed that Concanavalin A is circularly permuted post-translationally (Carrington85).

After the discovery of a natural circular permutation, researchers were looking for a way to emulate this process. In 1983, David Goldenberg and Thomas Creighton were able to create a circularly permuted version of a protein by chemically ligating the termini to create a [[cyclic protein]], then introducing new termini elsewhere using [[trypsin]] (Goldenber83). In 1989, Karolin Luger her colleagues introduced a genetic method for making circular permutations by carefully fragmenting and ligating DNA (Luger 89). This method allowed for permutations to be introduced at arbitrary sites, and is still used today to design circularly permuted proteins in the lab.

Despite the early discovery of post-translational circular permutations and the suggestion of a possible genetic mechanism for evolving circular permutants, it was not until 1995 that the first circularly permuted gene was discovered.  [[Saposins]] are a class of small [[antimicrobial]] peptides which often occur together in multi-domain chains. Christopher Ponting and Robert Russel identified a circularly permuted version of a saposin inserted into plant [[aspartic proteinase]], which they light-heartedly nicknamed swaposin [[Pontin95]]. Saposin and swaposin were the first known case of two natural genes related by a circular permutation.

Hundreds of examples of circular permutations were subsequently discovered in nature and produced in the laboratory. The &lt;a&gt;Circular Permutation Database&lt;/a&gt; contains 2,238 circularly permuted proteins with know structures, and many more are known without structures (Lo09).

==The Role of circular permutation in protein engineering==

Many proteins have their termini located close together (Thornton). Because of this, it is often possible to design circular permutations of proteins. Today, circular permutations are generated routinely in the lab using standard genetics techniques (Luger 89). Although some permutation sites prevent the protein from folding correctly, many permutants have been created with nearly identical structure and function to the original protein.

The motivation for creating a circular permutant can vary. Scientists may want to improve some property of the protein, such as 
 * reduce [[Proteolysis|proteolytic]] susceptibility&lt;ref name=&quot;whitehead&quot;&gt;{{cite journal |author=Whitehead et al |year=2009 |title=Tying up the loose ends: circular permutation decreases the proteolytic susceptibility of recombinant proteins |journal=Prot Eng. Design |volume=22|issue=10 |pages=607-513 |pmid=19622546  }}&lt;/ref&gt;
 * improve [[Catalysis|catalytic activity]]
 * alter substrate or [[Ligand_binding|ligand binding]] 
 * improve [[thermostability]] (Topel99)
Alternately, scientists may be interested in properties of the original protein, such as
 * the order in which it folds (Viguera96,Capraro08)
 * which structural elements are essential (Huang11)

* design of novel [[Biocatalyst|biocatalysts]] and biosensors

&lt;!-- Artificially constructed circularly permuted proteins are being used in [[Protein_engineering|protein engineering]] to stabilize proteins. They have been show to decrease the [[Proteolysis|proteolytic]] susceptibility of [[Recombinant_protein|recombinant proteins]] &lt;ref name=&quot;whitehead&quot;&gt;{{cite journal |author=Whitehead et al |year=2009 |title=Tying up the loose ends: circular permutation decreases the proteolytic susceptibility of recombinant proteins |journal=Prot Eng. Design |volume=22|issue=10 |pages=607-513 |pmid=19622546  }}&lt;/ref&gt;, They have been used used to insert [[Protein_domain|domains]] into [[Green_fluorescent_protein|green fluorescent protein]] &lt;ref name=&quot;Baird&quot;&gt;{{cite journal |author=Baird GS, Zacharias DA, Tsien RY. |year=1999 |title=Circular permutation and receptor insertion within green fluorescent proteins. |journal=PNAS |volume=96|issue=20 |pages=11241-11246. |pmid= 10500161  }}&lt;/ref&gt;. There are several studies that use circular permutations to manipulate protein scaffolds, resulting in improved [[Catalysis|catalytic activity]] and altered substrate or [[Ligand_binding|ligand binding]] affinity. Circular permutations have been also used to enable the design of novel [[Biocatalyst|biocatalysts]] and biosensors. For a review on this see &lt;ref name=&quot;Yu&quot;&gt;{{cite journal |author=Yu and Lutz |year=2011 |title=Circular permutation: a different way to engineer enzyme structure and function. |journal=Trends Biotechnol.  |volume=29|issue=1|pages=18-25 |pmid= 	21087800  }}&lt;/ref&gt;. --&gt;

==Programmatic detection of Circular Permutations==

A number of algorithms are available to detect circularly permuted proteins. These can be divided into sequence alignments and structure alignment algorithms. Several algorithms are available that have not been optimized for the detection of CPs, but they are based on principles that allow the detection of topology independent similarities and as such are suitable for the alignment of CPs as well.

&lt;!-- Link to [[Structural alignment software]] and [[List of sequence alignment software]] --&gt;

{| class=&quot;sortable wikitable&quot; border=&quot;0&quot; align=&quot;center&quot; style=&quot;border: 1px solid #999; background-color:#FFFFFF&quot;
|-align=&quot;left&quot; bgcolor=&quot;#CCCCCC&quot;
! NAME || Type
! Description || Author || Year || Availability
|- 
|C α -match || Structure, topology independent || Uses geometric hashing for the topology independent comparison of proteins || Bachar et al. || 1993 || 
|- 
| Uliel at al || Sequence||First suggestion how a sequence comparison algorithm for the detection of CPs can work || Uliel et al || 1999 ||
|- 
| SHEBA || Structure || Duplicate a sequence in the middle; use SHEBA algorithm for structure alignment; Determine new cut position after structure alignment;|| Jung&amp; Lee || 2001 || 
|- 
| Multiprot || Structure, Topology independent|| Calculates a sequence order independent multiple protein structure alignment || Shatsky || 2004 ||  [http://bioinfo3d.cs.tau.ac.il/MultiProt/ server, download]
|- 
| RASPODOM || Sequence comparison || Modified Needleman&amp;Wunsch sequence comparison algorithm || Weiner et al || 2005 || [http://iebservices.uni-muenster.de/raspodom/ server]
|- 
| CPSARST || Structure || Describes  protein structures as one-dimensional text strings by using a Ramachandran sequential transformation (RST) algorithm.  Detects CPs through a duplication of  the sequence represention and “double filter-and-refine” strategy. || Lo, Lyu|| 2008 || [http://sarst.life.nthu.edu.tw/ server]
|- 
| GANGSTA +|| Structure || Works in two stages. Stage one identifies coarse alignments based on secondary structure  elements. Stage two refines the alignment on residue level and extends into loop regions.|| Schmidt-Goenner et. al. || 2009 || [http://agknapp.chemie.fu-berlin.de/gplus/ server] [http://agknapp.chemie.fu-berlin.de/gplus/?page=downloads download]
|- 
| SANA || Structure || Detect initial aligned fragment pairs. Build network of possible AFPs. Use random-mate algorithm to connect components to a graph.||  Wang et al. || 2010 || [http://zhangroup.aporc.org/bioinfo/SANA download]
|- 
| CE-CP || Structure || Built on top of [http://en.wikipedia.org/wiki/Structural_alignment#Combinatorial_extension Combinatorial Extension] algorithm. Duplicates atoms before alignment, truncates results after alignment || Bliven et al || unpublished || [http://www.rcsb.org/pdb/workbench/workbench.do server] [http://source.rcsb.org/ download] 
|}

==Acknowledgements==

A stub of this article authored primarily by AP was previously published on wikipedia. While the authors were careful not to include the work of others, they would like to thank individuals from the wikipedia community for subsequent contributions to that stub.

==Further reading==

* David Goodsell (2010) ''Concanavalin A and Circular Permutation'' RCSB PDB Molecule of the Month  [http://www.rcsb.org/pdb/101/motm.do?momID=124 ]
* &lt;ref name=&quot;Yu&quot;&gt;{{cite journal |author=Yu and Lutz |year=2011 |title=Circular permutation: a different way to engineer enzyme structure and function. |journal=Trends Biotechnol.  |volume=29|issue=1|pages=18-25 |pmid=21087800  }}&lt;/ref&gt;
==See Also==

* [[Circular Permutation]]

== References ==


  1. Sequence Alignment
	1. Uliel, S., Fliess, A., Amir, A., &amp; Unger, R. (1999). A simple algorithm for detecting circular permutations in proteins Bioinformatics, 15(11), 930–936.

  2. GANGSTA+
	1. Schmidt-Goenner, T., Guerler, A., Kolbeck, B., &amp; Knapp, E. W. (2010). Circular permuted proteins in the universe of protein folds. Proteins, 78(7), 1618–1630. doi:10.1002/prot.22678

  3. SHEBA
	1. Jung, J., &amp; Lee, B. (2001). Circularly permuted proteins in the protein structure database Protein science : a publication of the Protein Society, 10(9), 1881–1886. doi:10.1110/ps.05801
  	1. Use SHEBA with all cut points
  	2. Find 5% of SCOP are CP.
  	3. Use stringent filtering criteria: no symmetric, etc
  	4. TODO read this more thoroughly
  4. CPSARST
	1. Lo WC, Lyu PC. CPSARST: an efficient circular permutation search tool applied to the detection of novel protein structural relationships. Genome Biol. 2008 Jan 18;9(1):R11.


http://www.ncbi.nlm.nih.gov/pubmed/18201387
	1. Lo, W.-C., Lee, C.-C., Lee, C.-Y., &amp; Lyu, P.-C. (2009). CPDB: a database of circular permutation in proteins. Nucleic acids research, 37(Database issue), D328–32. doi:10.1093/nar/gkn679

  	1. Find 4169/ 26349 CPs (15%)
  5. RASPODOM
	1. Weiner, J., Thomas, G., &amp; Bornberg-Bauer, E. (2005). Rapid motif-based prediction of circular permutations in multi-domain proteins Bioinformatics, 21(7), 932–937. doi:10.1093/bioinformatics/bti085

  6. CECP!

7. C alhpa match  Bachar O, Fischer D, Nussinov R, Wolfson H (1993) A computer version based technique for 3-d sequence independent structural comparison of proteins. Protein Eng 6:279–288

8. 
Birzele F, Gewehr JE, Csaba G, Zimmer R (2007) Vorolign-fast structural alignment using Voronoi contacts.

{{reflist|2}}

[[Category:Proteins]]</text>
    </revision>
    <revision>
      <id>59</id>
      <timestamp>2011-11-10T16:57:19Z</timestamp>
      <contributor>
        <username>Andreas</username>
        <id>3</id>
      </contributor>
      <comment>/* Evolution */</comment>
      <text xml:space="preserve" bytes="16056">&lt;!-- Starting from 00:53, 29 May 2011‎. All major revisions before this point were made by Andorsch.

{{Context|date=May 2011}}


=== WIKI TEXT BEGINS HERE === --&gt;


'''Circular permutation''' is a process during [[Evolution|evolution]] that changes the order of [[Amino_acids|amino acids]] in a [[Protein_sequence|protein sequence]], resulting in a [[Protein_structure|protein structure]] with different connectivity, but overall similar three dimensional shape. Artificially created permutations have been used for various purposes in [[Protein_engineering|protein engineering]] and [[Protein_design|design]]. This is directly analogous to the mathematical notion of a [[cyclic permutation]] over the set of residues in a protein.


[[Image:CircularPermutationInProteins.png|thumb|Schematic representation of a circular permutation in two proteins. The first protein (outer circle) has the sequence a-b-c. After the permutation the second protein (inner circle) has the sequence c-a-b. The letters N and C indicate the location of the amino- and carboxy- termini of the protein sequences and how their positions change relative to each other. ]]


==Evolution==

There are two main models that are currently being used to explain the evolution of circularly permuted proteins. Both have compelling examples supporting them, but the relative contribution of each model in evolution is still under debate (Weiner06).

===Permutation by Duplication===

[[Image: cp_evolution.png|thumb| Permutation by Duplication mechanism, fission/fusion mechanism]]

The earliest model proposed for circular permutations to occur in [[Gene|genes]] rather than in proteins after translation is the permutation by duplication mechanism (Cunningham79). In this model, a precursor gene first undergoes a duplication and fusion to form a large [[tandem repeat]]. Next, [[Codon#Start.2Fstop_codons|start and stop codons]] are introduced

A model that can explain how circular permutations can occur during [[Evolution|evolution]] is [[Gene_duplication|gene duplication]] of a precursor [[Gene|gene]].
&lt;ref name=&quot;Jeltsch&quot;&gt;{{cite journal |author=Jeltsch A |year=1999 |title=Circular permutations in the molecular evolution of DNA methyltransferases |journal=J. Mol. Evol. |volume= 49|issue=1 |pages=161-164 |pmid=10368444  }}&lt;/ref&gt;
If both genes become fused this leads to a tandem protein. The 5’ and 3’ part of the gene can get lost again for example by insertion of a [[Stop_codon|stop codon]]. Many [[Protein_structure|protein structures]] are observed to have their [[N_terminus|N-]] and [[C_terminus|C-termini]] in close proximity in space. This characteristic contributes that such permutation events can get tolerated. The N- and C-termini of the protein are fused and different N- and C- termini are being introduced, while keeping the overall arrangements of [[Protein_structure#Secondary_structure|secondary structure elements]] essentially unmodified.

* expect intermediate proteins
* start/stop will tend to preserve exactly one copy of each section of the original protein, while tolerating the loss of duplicated portions

===Fission and Fusion===

Another model for the evolution of circular permutations is the '''Fission and Fusion''' model. The process starts with two partial proteins. These may represent two independent polypeptides (such as two parts of a [[heterodimer]]), or may have originally been halves of a single protein which underwent a fission event to become two polypeptides.

The two proteins can later fuse together to form a single polypeptide. Regardless of which protein comes first, this fusion protein may show similar function. Thus if a fusion between two proteins occurs twice in evolution (either between [[paralogues]] within the same species or between [[orthologues]] in different species) but in a different order, the resulting fusion proteins will be related by a circular permutation.

* Expect to see the halves independently

== Other processes that can lead to Circular Permutations ==


===Post-translational modification===


The two evolutionary models describe ways which genes may be circularly permuted, resulting in a circularly permuted protein after [[translation]]. Proteins can also be circularly permuted via [[Post-translational modification]], without permuting the underlying gene.  CPs can happen spontaneously through [[auto-catalysis]], as in the case of Concanavalin A (Bowles88) (see Fig 2). Alternately, permutation may require restriction enzymes and ligases (needs ref, or possibly use Goldenberg83 artificial case).
Figure 2: Concanavalin A (left) and Peanut Lectin (right), two proteins that are related by Circular Permutation. The two proteins are colored using a “rainbow” coloring scheme, showing the N-terminus in red and C-terminus in blue. As can be seen the 3-dimensional fold is highly similar, however the N and C- termini are located on different positions of the protein.


==History==

[[Image:ConcanavalinALectin.png |thumb|Two proteins that are related by a circular permutation: [[Concanavalin_a|Concanavalin A]] (left) {{PDB|3cna}}, and Peanut Lectin (right), {{PDB|2pel}}. The two proteins are colored using a “rainbow” coloring scheme, showing the N-terminus in red and C-terminus in blue. As can be seen the 3-dimensional fold is highly similar, however the N and C- termini are located on different positions of the protein.  &lt;ref name=&quot;Cunningham&quot;&gt;{{cite journal |author=Cunningham et al |year=1976 |title=Favin versus concanavalin A: Circularly permuted amino acid sequences |journal=PNAS |volume= 76|issue=7 |pages=3218-3222 |pmid=16592676}}&lt;/ref&gt;]]

In 1979, Bruce Cunningham and his colleagues discovered the first instance of a circular permutation in nature (Cunningham79). After determining the peptide sequence of the protein [[Flavin]], they noticed its similarity to a known protein [[Concanavalin_a|Concanavalin A]], but that the ends were circularly permuted. Later work confirmed the circular permutation (Einspar86) and showed that Concanavalin A is circularly permuted post-translationally (Carrington85).

After the discovery of a natural circular permutation, researchers were looking for a way to emulate this process. In 1983, David Goldenberg and Thomas Creighton were able to create a circularly permuted version of a protein by chemically ligating the termini to create a [[cyclic protein]], then introducing new termini elsewhere using [[trypsin]] (Goldenber83). In 1989, Karolin Luger her colleagues introduced a genetic method for making circular permutations by carefully fragmenting and ligating DNA (Luger 89). This method allowed for permutations to be introduced at arbitrary sites, and is still used today to design circularly permuted proteins in the lab.

Despite the early discovery of post-translational circular permutations and the suggestion of a possible genetic mechanism for evolving circular permutants, it was not until 1995 that the first circularly permuted gene was discovered.  [[Saposins]] are a class of small [[antimicrobial]] peptides which often occur together in multi-domain chains. Christopher Ponting and Robert Russel identified a circularly permuted version of a saposin inserted into plant [[aspartic proteinase]], which they light-heartedly nicknamed swaposin [[Pontin95]]. Saposin and swaposin were the first known case of two natural genes related by a circular permutation.

Hundreds of examples of circular permutations were subsequently discovered in nature and produced in the laboratory. The &lt;a&gt;Circular Permutation Database&lt;/a&gt; contains 2,238 circularly permuted proteins with know structures, and many more are known without structures (Lo09).

==The Role of circular permutation in protein engineering==

Many proteins have their termini located close together (Thornton). Because of this, it is often possible to design circular permutations of proteins. Today, circular permutations are generated routinely in the lab using standard genetics techniques (Luger 89). Although some permutation sites prevent the protein from folding correctly, many permutants have been created with nearly identical structure and function to the original protein.

The motivation for creating a circular permutant can vary. Scientists may want to improve some property of the protein, such as 
 * reduce [[Proteolysis|proteolytic]] susceptibility&lt;ref name=&quot;whitehead&quot;&gt;{{cite journal |author=Whitehead et al |year=2009 |title=Tying up the loose ends: circular permutation decreases the proteolytic susceptibility of recombinant proteins |journal=Prot Eng. Design |volume=22|issue=10 |pages=607-513 |pmid=19622546  }}&lt;/ref&gt;
 * improve [[Catalysis|catalytic activity]]
 * alter substrate or [[Ligand_binding|ligand binding]] 
 * improve [[thermostability]] (Topel99)
Alternately, scientists may be interested in properties of the original protein, such as
 * the order in which it folds (Viguera96,Capraro08)
 * which structural elements are essential (Huang11)

* design of novel [[Biocatalyst|biocatalysts]] and biosensors

&lt;!-- Artificially constructed circularly permuted proteins are being used in [[Protein_engineering|protein engineering]] to stabilize proteins. They have been show to decrease the [[Proteolysis|proteolytic]] susceptibility of [[Recombinant_protein|recombinant proteins]] &lt;ref name=&quot;whitehead&quot;&gt;{{cite journal |author=Whitehead et al |year=2009 |title=Tying up the loose ends: circular permutation decreases the proteolytic susceptibility of recombinant proteins |journal=Prot Eng. Design |volume=22|issue=10 |pages=607-513 |pmid=19622546  }}&lt;/ref&gt;, They have been used used to insert [[Protein_domain|domains]] into [[Green_fluorescent_protein|green fluorescent protein]] &lt;ref name=&quot;Baird&quot;&gt;{{cite journal |author=Baird GS, Zacharias DA, Tsien RY. |year=1999 |title=Circular permutation and receptor insertion within green fluorescent proteins. |journal=PNAS |volume=96|issue=20 |pages=11241-11246. |pmid= 10500161  }}&lt;/ref&gt;. There are several studies that use circular permutations to manipulate protein scaffolds, resulting in improved [[Catalysis|catalytic activity]] and altered substrate or [[Ligand_binding|ligand binding]] affinity. Circular permutations have been also used to enable the design of novel [[Biocatalyst|biocatalysts]] and biosensors. For a review on this see &lt;ref name=&quot;Yu&quot;&gt;{{cite journal |author=Yu and Lutz |year=2011 |title=Circular permutation: a different way to engineer enzyme structure and function. |journal=Trends Biotechnol.  |volume=29|issue=1|pages=18-25 |pmid= 	21087800  }}&lt;/ref&gt;. --&gt;

==Programmatic detection of Circular Permutations==

A number of algorithms are available to detect circularly permuted proteins. These can be divided into sequence alignments and structure alignment algorithms. Several algorithms are available that have not been optimized for the detection of CPs, but they are based on principles that allow the detection of topology independent similarities and as such are suitable for the alignment of CPs as well.

&lt;!-- Link to [[Structural alignment software]] and [[List of sequence alignment software]] --&gt;

{| class=&quot;sortable wikitable&quot; border=&quot;0&quot; align=&quot;center&quot; style=&quot;border: 1px solid #999; background-color:#FFFFFF&quot;
|-align=&quot;left&quot; bgcolor=&quot;#CCCCCC&quot;
! NAME || Type
! Description || Author || Year || Availability
|- 
|C α -match || Structure, topology independent || Uses geometric hashing for the topology independent comparison of proteins || Bachar et al. || 1993 || 
|- 
| Uliel at al || Sequence||First suggestion how a sequence comparison algorithm for the detection of CPs can work || Uliel et al || 1999 ||
|- 
| SHEBA || Structure || Duplicate a sequence in the middle; use SHEBA algorithm for structure alignment; Determine new cut position after structure alignment;|| Jung&amp; Lee || 2001 || 
|- 
| Multiprot || Structure, Topology independent|| Calculates a sequence order independent multiple protein structure alignment || Shatsky || 2004 ||  [http://bioinfo3d.cs.tau.ac.il/MultiProt/ server, download]
|- 
| RASPODOM || Sequence comparison || Modified Needleman&amp;Wunsch sequence comparison algorithm || Weiner et al || 2005 || [http://iebservices.uni-muenster.de/raspodom/ server]
|- 
| CPSARST || Structure || Describes  protein structures as one-dimensional text strings by using a Ramachandran sequential transformation (RST) algorithm.  Detects CPs through a duplication of  the sequence represention and “double filter-and-refine” strategy. || Lo, Lyu|| 2008 || [http://sarst.life.nthu.edu.tw/ server]
|- 
| GANGSTA +|| Structure || Works in two stages. Stage one identifies coarse alignments based on secondary structure  elements. Stage two refines the alignment on residue level and extends into loop regions.|| Schmidt-Goenner et. al. || 2009 || [http://agknapp.chemie.fu-berlin.de/gplus/ server] [http://agknapp.chemie.fu-berlin.de/gplus/?page=downloads download]
|- 
| SANA || Structure || Detect initial aligned fragment pairs. Build network of possible AFPs. Use random-mate algorithm to connect components to a graph.||  Wang et al. || 2010 || [http://zhangroup.aporc.org/bioinfo/SANA download]
|- 
| CE-CP || Structure || Built on top of [http://en.wikipedia.org/wiki/Structural_alignment#Combinatorial_extension Combinatorial Extension] algorithm. Duplicates atoms before alignment, truncates results after alignment || Bliven et al || unpublished || [http://www.rcsb.org/pdb/workbench/workbench.do server] [http://source.rcsb.org/ download] 
|}

==Acknowledgements==

A stub of this article authored primarily by AP was previously published on wikipedia. While the authors were careful not to include the work of others, they would like to thank individuals from the wikipedia community for subsequent contributions to that stub.

==Further reading==

* David Goodsell (2010) ''Concanavalin A and Circular Permutation'' RCSB PDB Molecule of the Month  [http://www.rcsb.org/pdb/101/motm.do?momID=124 ]
* &lt;ref name=&quot;Yu&quot;&gt;{{cite journal |author=Yu and Lutz |year=2011 |title=Circular permutation: a different way to engineer enzyme structure and function. |journal=Trends Biotechnol.  |volume=29|issue=1|pages=18-25 |pmid=21087800  }}&lt;/ref&gt;
==See Also==

* [[Circular Permutation]]

== References ==


  1. Sequence Alignment
	1. Uliel, S., Fliess, A., Amir, A., &amp; Unger, R. (1999). A simple algorithm for detecting circular permutations in proteins Bioinformatics, 15(11), 930–936.

  2. GANGSTA+
	1. Schmidt-Goenner, T., Guerler, A., Kolbeck, B., &amp; Knapp, E. W. (2010). Circular permuted proteins in the universe of protein folds. Proteins, 78(7), 1618–1630. doi:10.1002/prot.22678

  3. SHEBA
	1. Jung, J., &amp; Lee, B. (2001). Circularly permuted proteins in the protein structure database Protein science : a publication of the Protein Society, 10(9), 1881–1886. doi:10.1110/ps.05801
  	1. Use SHEBA with all cut points
  	2. Find 5% of SCOP are CP.
  	3. Use stringent filtering criteria: no symmetric, etc
  	4. TODO read this more thoroughly
  4. CPSARST
	1. Lo WC, Lyu PC. CPSARST: an efficient circular permutation search tool applied to the detection of novel protein structural relationships. Genome Biol. 2008 Jan 18;9(1):R11.


http://www.ncbi.nlm.nih.gov/pubmed/18201387
	1. Lo, W.-C., Lee, C.-C., Lee, C.-Y., &amp; Lyu, P.-C. (2009). CPDB: a database of circular permutation in proteins. Nucleic acids research, 37(Database issue), D328–32. doi:10.1093/nar/gkn679

  	1. Find 4169/ 26349 CPs (15%)
  5. RASPODOM
	1. Weiner, J., Thomas, G., &amp; Bornberg-Bauer, E. (2005). Rapid motif-based prediction of circular permutations in multi-domain proteins Bioinformatics, 21(7), 932–937. doi:10.1093/bioinformatics/bti085

  6. CECP!

7. C alhpa match  Bachar O, Fischer D, Nussinov R, Wolfson H (1993) A computer version based technique for 3-d sequence independent structural comparison of proteins. Protein Eng 6:279–288

8. 
Birzele F, Gewehr JE, Csaba G, Zimmer R (2007) Vorolign-fast structural alignment using Voronoi contacts.

{{reflist|2}}

[[Category:Proteins]]</text>
    </revision>
    <revision>
      <id>60</id>
      <timestamp>2011-11-10T16:57:54Z</timestamp>
      <contributor>
        <username>Andreas</username>
        <id>3</id>
      </contributor>
      <comment>/* Permutation by Duplication */</comment>
      <text xml:space="preserve" bytes="16060">&lt;!-- Starting from 00:53, 29 May 2011‎. All major revisions before this point were made by Andorsch.

{{Context|date=May 2011}}


=== WIKI TEXT BEGINS HERE === --&gt;


'''Circular permutation''' is a process during [[Evolution|evolution]] that changes the order of [[Amino_acids|amino acids]] in a [[Protein_sequence|protein sequence]], resulting in a [[Protein_structure|protein structure]] with different connectivity, but overall similar three dimensional shape. Artificially created permutations have been used for various purposes in [[Protein_engineering|protein engineering]] and [[Protein_design|design]]. This is directly analogous to the mathematical notion of a [[cyclic permutation]] over the set of residues in a protein.


[[Image:CircularPermutationInProteins.png|thumb|Schematic representation of a circular permutation in two proteins. The first protein (outer circle) has the sequence a-b-c. After the permutation the second protein (inner circle) has the sequence c-a-b. The letters N and C indicate the location of the amino- and carboxy- termini of the protein sequences and how their positions change relative to each other. ]]


==Evolution==

There are two main models that are currently being used to explain the evolution of circularly permuted proteins. Both have compelling examples supporting them, but the relative contribution of each model in evolution is still under debate (Weiner06).

===Permutation by Duplication===

[[Image: cp_evolution.png|thumb| Permutation by Duplication mechanism, fission/fusion mechanism]]

The earliest model proposed for circular permutations to occur in [[Gene|genes]] rather than in proteins after translation is the ''permutation by duplication'' mechanism (Cunningham79). In this model, a precursor gene first undergoes a duplication and fusion to form a large [[tandem repeat]]. Next, [[Codon#Start.2Fstop_codons|start and stop codons]] are introduced

A model that can explain how circular permutations can occur during [[Evolution|evolution]] is [[Gene_duplication|gene duplication]] of a precursor [[Gene|gene]].
&lt;ref name=&quot;Jeltsch&quot;&gt;{{cite journal |author=Jeltsch A |year=1999 |title=Circular permutations in the molecular evolution of DNA methyltransferases |journal=J. Mol. Evol. |volume= 49|issue=1 |pages=161-164 |pmid=10368444  }}&lt;/ref&gt;
If both genes become fused this leads to a tandem protein. The 5’ and 3’ part of the gene can get lost again for example by insertion of a [[Stop_codon|stop codon]]. Many [[Protein_structure|protein structures]] are observed to have their [[N_terminus|N-]] and [[C_terminus|C-termini]] in close proximity in space. This characteristic contributes that such permutation events can get tolerated. The N- and C-termini of the protein are fused and different N- and C- termini are being introduced, while keeping the overall arrangements of [[Protein_structure#Secondary_structure|secondary structure elements]] essentially unmodified.

* expect intermediate proteins
* start/stop will tend to preserve exactly one copy of each section of the original protein, while tolerating the loss of duplicated portions

===Fission and Fusion===

Another model for the evolution of circular permutations is the '''Fission and Fusion''' model. The process starts with two partial proteins. These may represent two independent polypeptides (such as two parts of a [[heterodimer]]), or may have originally been halves of a single protein which underwent a fission event to become two polypeptides.

The two proteins can later fuse together to form a single polypeptide. Regardless of which protein comes first, this fusion protein may show similar function. Thus if a fusion between two proteins occurs twice in evolution (either between [[paralogues]] within the same species or between [[orthologues]] in different species) but in a different order, the resulting fusion proteins will be related by a circular permutation.

* Expect to see the halves independently

== Other processes that can lead to Circular Permutations ==


===Post-translational modification===


The two evolutionary models describe ways which genes may be circularly permuted, resulting in a circularly permuted protein after [[translation]]. Proteins can also be circularly permuted via [[Post-translational modification]], without permuting the underlying gene.  CPs can happen spontaneously through [[auto-catalysis]], as in the case of Concanavalin A (Bowles88) (see Fig 2). Alternately, permutation may require restriction enzymes and ligases (needs ref, or possibly use Goldenberg83 artificial case).
Figure 2: Concanavalin A (left) and Peanut Lectin (right), two proteins that are related by Circular Permutation. The two proteins are colored using a “rainbow” coloring scheme, showing the N-terminus in red and C-terminus in blue. As can be seen the 3-dimensional fold is highly similar, however the N and C- termini are located on different positions of the protein.


==History==

[[Image:ConcanavalinALectin.png |thumb|Two proteins that are related by a circular permutation: [[Concanavalin_a|Concanavalin A]] (left) {{PDB|3cna}}, and Peanut Lectin (right), {{PDB|2pel}}. The two proteins are colored using a “rainbow” coloring scheme, showing the N-terminus in red and C-terminus in blue. As can be seen the 3-dimensional fold is highly similar, however the N and C- termini are located on different positions of the protein.  &lt;ref name=&quot;Cunningham&quot;&gt;{{cite journal |author=Cunningham et al |year=1976 |title=Favin versus concanavalin A: Circularly permuted amino acid sequences |journal=PNAS |volume= 76|issue=7 |pages=3218-3222 |pmid=16592676}}&lt;/ref&gt;]]

In 1979, Bruce Cunningham and his colleagues discovered the first instance of a circular permutation in nature (Cunningham79). After determining the peptide sequence of the protein [[Flavin]], they noticed its similarity to a known protein [[Concanavalin_a|Concanavalin A]], but that the ends were circularly permuted. Later work confirmed the circular permutation (Einspar86) and showed that Concanavalin A is circularly permuted post-translationally (Carrington85).

After the discovery of a natural circular permutation, researchers were looking for a way to emulate this process. In 1983, David Goldenberg and Thomas Creighton were able to create a circularly permuted version of a protein by chemically ligating the termini to create a [[cyclic protein]], then introducing new termini elsewhere using [[trypsin]] (Goldenber83). In 1989, Karolin Luger her colleagues introduced a genetic method for making circular permutations by carefully fragmenting and ligating DNA (Luger 89). This method allowed for permutations to be introduced at arbitrary sites, and is still used today to design circularly permuted proteins in the lab.

Despite the early discovery of post-translational circular permutations and the suggestion of a possible genetic mechanism for evolving circular permutants, it was not until 1995 that the first circularly permuted gene was discovered.  [[Saposins]] are a class of small [[antimicrobial]] peptides which often occur together in multi-domain chains. Christopher Ponting and Robert Russel identified a circularly permuted version of a saposin inserted into plant [[aspartic proteinase]], which they light-heartedly nicknamed swaposin [[Pontin95]]. Saposin and swaposin were the first known case of two natural genes related by a circular permutation.

Hundreds of examples of circular permutations were subsequently discovered in nature and produced in the laboratory. The &lt;a&gt;Circular Permutation Database&lt;/a&gt; contains 2,238 circularly permuted proteins with know structures, and many more are known without structures (Lo09).

==The Role of circular permutation in protein engineering==

Many proteins have their termini located close together (Thornton). Because of this, it is often possible to design circular permutations of proteins. Today, circular permutations are generated routinely in the lab using standard genetics techniques (Luger 89). Although some permutation sites prevent the protein from folding correctly, many permutants have been created with nearly identical structure and function to the original protein.

The motivation for creating a circular permutant can vary. Scientists may want to improve some property of the protein, such as 
 * reduce [[Proteolysis|proteolytic]] susceptibility&lt;ref name=&quot;whitehead&quot;&gt;{{cite journal |author=Whitehead et al |year=2009 |title=Tying up the loose ends: circular permutation decreases the proteolytic susceptibility of recombinant proteins |journal=Prot Eng. Design |volume=22|issue=10 |pages=607-513 |pmid=19622546  }}&lt;/ref&gt;
 * improve [[Catalysis|catalytic activity]]
 * alter substrate or [[Ligand_binding|ligand binding]] 
 * improve [[thermostability]] (Topel99)
Alternately, scientists may be interested in properties of the original protein, such as
 * the order in which it folds (Viguera96,Capraro08)
 * which structural elements are essential (Huang11)

* design of novel [[Biocatalyst|biocatalysts]] and biosensors

&lt;!-- Artificially constructed circularly permuted proteins are being used in [[Protein_engineering|protein engineering]] to stabilize proteins. They have been show to decrease the [[Proteolysis|proteolytic]] susceptibility of [[Recombinant_protein|recombinant proteins]] &lt;ref name=&quot;whitehead&quot;&gt;{{cite journal |author=Whitehead et al |year=2009 |title=Tying up the loose ends: circular permutation decreases the proteolytic susceptibility of recombinant proteins |journal=Prot Eng. Design |volume=22|issue=10 |pages=607-513 |pmid=19622546  }}&lt;/ref&gt;, They have been used used to insert [[Protein_domain|domains]] into [[Green_fluorescent_protein|green fluorescent protein]] &lt;ref name=&quot;Baird&quot;&gt;{{cite journal |author=Baird GS, Zacharias DA, Tsien RY. |year=1999 |title=Circular permutation and receptor insertion within green fluorescent proteins. |journal=PNAS |volume=96|issue=20 |pages=11241-11246. |pmid= 10500161  }}&lt;/ref&gt;. There are several studies that use circular permutations to manipulate protein scaffolds, resulting in improved [[Catalysis|catalytic activity]] and altered substrate or [[Ligand_binding|ligand binding]] affinity. Circular permutations have been also used to enable the design of novel [[Biocatalyst|biocatalysts]] and biosensors. For a review on this see &lt;ref name=&quot;Yu&quot;&gt;{{cite journal |author=Yu and Lutz |year=2011 |title=Circular permutation: a different way to engineer enzyme structure and function. |journal=Trends Biotechnol.  |volume=29|issue=1|pages=18-25 |pmid= 	21087800  }}&lt;/ref&gt;. --&gt;

==Programmatic detection of Circular Permutations==

A number of algorithms are available to detect circularly permuted proteins. These can be divided into sequence alignments and structure alignment algorithms. Several algorithms are available that have not been optimized for the detection of CPs, but they are based on principles that allow the detection of topology independent similarities and as such are suitable for the alignment of CPs as well.

&lt;!-- Link to [[Structural alignment software]] and [[List of sequence alignment software]] --&gt;

{| class=&quot;sortable wikitable&quot; border=&quot;0&quot; align=&quot;center&quot; style=&quot;border: 1px solid #999; background-color:#FFFFFF&quot;
|-align=&quot;left&quot; bgcolor=&quot;#CCCCCC&quot;
! NAME || Type
! Description || Author || Year || Availability
|- 
|C α -match || Structure, topology independent || Uses geometric hashing for the topology independent comparison of proteins || Bachar et al. || 1993 || 
|- 
| Uliel at al || Sequence||First suggestion how a sequence comparison algorithm for the detection of CPs can work || Uliel et al || 1999 ||
|- 
| SHEBA || Structure || Duplicate a sequence in the middle; use SHEBA algorithm for structure alignment; Determine new cut position after structure alignment;|| Jung&amp; Lee || 2001 || 
|- 
| Multiprot || Structure, Topology independent|| Calculates a sequence order independent multiple protein structure alignment || Shatsky || 2004 ||  [http://bioinfo3d.cs.tau.ac.il/MultiProt/ server, download]
|- 
| RASPODOM || Sequence comparison || Modified Needleman&amp;Wunsch sequence comparison algorithm || Weiner et al || 2005 || [http://iebservices.uni-muenster.de/raspodom/ server]
|- 
| CPSARST || Structure || Describes  protein structures as one-dimensional text strings by using a Ramachandran sequential transformation (RST) algorithm.  Detects CPs through a duplication of  the sequence represention and “double filter-and-refine” strategy. || Lo, Lyu|| 2008 || [http://sarst.life.nthu.edu.tw/ server]
|- 
| GANGSTA +|| Structure || Works in two stages. Stage one identifies coarse alignments based on secondary structure  elements. Stage two refines the alignment on residue level and extends into loop regions.|| Schmidt-Goenner et. al. || 2009 || [http://agknapp.chemie.fu-berlin.de/gplus/ server] [http://agknapp.chemie.fu-berlin.de/gplus/?page=downloads download]
|- 
| SANA || Structure || Detect initial aligned fragment pairs. Build network of possible AFPs. Use random-mate algorithm to connect components to a graph.||  Wang et al. || 2010 || [http://zhangroup.aporc.org/bioinfo/SANA download]
|- 
| CE-CP || Structure || Built on top of [http://en.wikipedia.org/wiki/Structural_alignment#Combinatorial_extension Combinatorial Extension] algorithm. Duplicates atoms before alignment, truncates results after alignment || Bliven et al || unpublished || [http://www.rcsb.org/pdb/workbench/workbench.do server] [http://source.rcsb.org/ download] 
|}

==Acknowledgements==

A stub of this article authored primarily by AP was previously published on wikipedia. While the authors were careful not to include the work of others, they would like to thank individuals from the wikipedia community for subsequent contributions to that stub.

==Further reading==

* David Goodsell (2010) ''Concanavalin A and Circular Permutation'' RCSB PDB Molecule of the Month  [http://www.rcsb.org/pdb/101/motm.do?momID=124 ]
* &lt;ref name=&quot;Yu&quot;&gt;{{cite journal |author=Yu and Lutz |year=2011 |title=Circular permutation: a different way to engineer enzyme structure and function. |journal=Trends Biotechnol.  |volume=29|issue=1|pages=18-25 |pmid=21087800  }}&lt;/ref&gt;
==See Also==

* [[Circular Permutation]]

== References ==


  1. Sequence Alignment
	1. Uliel, S., Fliess, A., Amir, A., &amp; Unger, R. (1999). A simple algorithm for detecting circular permutations in proteins Bioinformatics, 15(11), 930–936.

  2. GANGSTA+
	1. Schmidt-Goenner, T., Guerler, A., Kolbeck, B., &amp; Knapp, E. W. (2010). Circular permuted proteins in the universe of protein folds. Proteins, 78(7), 1618–1630. doi:10.1002/prot.22678

  3. SHEBA
	1. Jung, J., &amp; Lee, B. (2001). Circularly permuted proteins in the protein structure database Protein science : a publication of the Protein Society, 10(9), 1881–1886. doi:10.1110/ps.05801
  	1. Use SHEBA with all cut points
  	2. Find 5% of SCOP are CP.
  	3. Use stringent filtering criteria: no symmetric, etc
  	4. TODO read this more thoroughly
  4. CPSARST
	1. Lo WC, Lyu PC. CPSARST: an efficient circular permutation search tool applied to the detection of novel protein structural relationships. Genome Biol. 2008 Jan 18;9(1):R11.


http://www.ncbi.nlm.nih.gov/pubmed/18201387
	1. Lo, W.-C., Lee, C.-C., Lee, C.-Y., &amp; Lyu, P.-C. (2009). CPDB: a database of circular permutation in proteins. Nucleic acids research, 37(Database issue), D328–32. doi:10.1093/nar/gkn679

  	1. Find 4169/ 26349 CPs (15%)
  5. RASPODOM
	1. Weiner, J., Thomas, G., &amp; Bornberg-Bauer, E. (2005). Rapid motif-based prediction of circular permutations in multi-domain proteins Bioinformatics, 21(7), 932–937. doi:10.1093/bioinformatics/bti085

  6. CECP!

7. C alhpa match  Bachar O, Fischer D, Nussinov R, Wolfson H (1993) A computer version based technique for 3-d sequence independent structural comparison of proteins. Protein Eng 6:279–288

8. 
Birzele F, Gewehr JE, Csaba G, Zimmer R (2007) Vorolign-fast structural alignment using Voronoi contacts.

{{reflist|2}}

[[Category:Proteins]]</text>
    </revision>
    <revision>
      <id>61</id>
      <timestamp>2011-11-10T16:58:15Z</timestamp>
      <contributor>
        <username>Andreas</username>
        <id>3</id>
      </contributor>
      <comment>/* Permutation by Duplication */</comment>
      <text xml:space="preserve" bytes="16062">&lt;!-- Starting from 00:53, 29 May 2011‎. All major revisions before this point were made by Andorsch.

{{Context|date=May 2011}}


=== WIKI TEXT BEGINS HERE === --&gt;


'''Circular permutation''' is a process during [[Evolution|evolution]] that changes the order of [[Amino_acids|amino acids]] in a [[Protein_sequence|protein sequence]], resulting in a [[Protein_structure|protein structure]] with different connectivity, but overall similar three dimensional shape. Artificially created permutations have been used for various purposes in [[Protein_engineering|protein engineering]] and [[Protein_design|design]]. This is directly analogous to the mathematical notion of a [[cyclic permutation]] over the set of residues in a protein.


[[Image:CircularPermutationInProteins.png|thumb|Schematic representation of a circular permutation in two proteins. The first protein (outer circle) has the sequence a-b-c. After the permutation the second protein (inner circle) has the sequence c-a-b. The letters N and C indicate the location of the amino- and carboxy- termini of the protein sequences and how their positions change relative to each other. ]]


==Evolution==

There are two main models that are currently being used to explain the evolution of circularly permuted proteins. Both have compelling examples supporting them, but the relative contribution of each model in evolution is still under debate (Weiner06).

===Permutation by Duplication===

[[Image: cp_evolution.png|thumb| Permutation by Duplication mechanism, fission/fusion mechanism]]

The earliest model proposed for circular permutations to occur in [[Gene|genes]] rather than in proteins after translation is the '''permutation by duplication''' mechanism (Cunningham79). In this model, a precursor gene first undergoes a duplication and fusion to form a large [[tandem repeat]]. Next, [[Codon#Start.2Fstop_codons|start and stop codons]] are introduced

A model that can explain how circular permutations can occur during [[Evolution|evolution]] is [[Gene_duplication|gene duplication]] of a precursor [[Gene|gene]].
&lt;ref name=&quot;Jeltsch&quot;&gt;{{cite journal |author=Jeltsch A |year=1999 |title=Circular permutations in the molecular evolution of DNA methyltransferases |journal=J. Mol. Evol. |volume= 49|issue=1 |pages=161-164 |pmid=10368444  }}&lt;/ref&gt;
If both genes become fused this leads to a tandem protein. The 5’ and 3’ part of the gene can get lost again for example by insertion of a [[Stop_codon|stop codon]]. Many [[Protein_structure|protein structures]] are observed to have their [[N_terminus|N-]] and [[C_terminus|C-termini]] in close proximity in space. This characteristic contributes that such permutation events can get tolerated. The N- and C-termini of the protein are fused and different N- and C- termini are being introduced, while keeping the overall arrangements of [[Protein_structure#Secondary_structure|secondary structure elements]] essentially unmodified.

* expect intermediate proteins
* start/stop will tend to preserve exactly one copy of each section of the original protein, while tolerating the loss of duplicated portions

===Fission and Fusion===

Another model for the evolution of circular permutations is the '''Fission and Fusion''' model. The process starts with two partial proteins. These may represent two independent polypeptides (such as two parts of a [[heterodimer]]), or may have originally been halves of a single protein which underwent a fission event to become two polypeptides.

The two proteins can later fuse together to form a single polypeptide. Regardless of which protein comes first, this fusion protein may show similar function. Thus if a fusion between two proteins occurs twice in evolution (either between [[paralogues]] within the same species or between [[orthologues]] in different species) but in a different order, the resulting fusion proteins will be related by a circular permutation.

* Expect to see the halves independently

== Other processes that can lead to Circular Permutations ==


===Post-translational modification===


The two evolutionary models describe ways which genes may be circularly permuted, resulting in a circularly permuted protein after [[translation]]. Proteins can also be circularly permuted via [[Post-translational modification]], without permuting the underlying gene.  CPs can happen spontaneously through [[auto-catalysis]], as in the case of Concanavalin A (Bowles88) (see Fig 2). Alternately, permutation may require restriction enzymes and ligases (needs ref, or possibly use Goldenberg83 artificial case).
Figure 2: Concanavalin A (left) and Peanut Lectin (right), two proteins that are related by Circular Permutation. The two proteins are colored using a “rainbow” coloring scheme, showing the N-terminus in red and C-terminus in blue. As can be seen the 3-dimensional fold is highly similar, however the N and C- termini are located on different positions of the protein.


==History==

[[Image:ConcanavalinALectin.png |thumb|Two proteins that are related by a circular permutation: [[Concanavalin_a|Concanavalin A]] (left) {{PDB|3cna}}, and Peanut Lectin (right), {{PDB|2pel}}. The two proteins are colored using a “rainbow” coloring scheme, showing the N-terminus in red and C-terminus in blue. As can be seen the 3-dimensional fold is highly similar, however the N and C- termini are located on different positions of the protein.  &lt;ref name=&quot;Cunningham&quot;&gt;{{cite journal |author=Cunningham et al |year=1976 |title=Favin versus concanavalin A: Circularly permuted amino acid sequences |journal=PNAS |volume= 76|issue=7 |pages=3218-3222 |pmid=16592676}}&lt;/ref&gt;]]

In 1979, Bruce Cunningham and his colleagues discovered the first instance of a circular permutation in nature (Cunningham79). After determining the peptide sequence of the protein [[Flavin]], they noticed its similarity to a known protein [[Concanavalin_a|Concanavalin A]], but that the ends were circularly permuted. Later work confirmed the circular permutation (Einspar86) and showed that Concanavalin A is circularly permuted post-translationally (Carrington85).

After the discovery of a natural circular permutation, researchers were looking for a way to emulate this process. In 1983, David Goldenberg and Thomas Creighton were able to create a circularly permuted version of a protein by chemically ligating the termini to create a [[cyclic protein]], then introducing new termini elsewhere using [[trypsin]] (Goldenber83). In 1989, Karolin Luger her colleagues introduced a genetic method for making circular permutations by carefully fragmenting and ligating DNA (Luger 89). This method allowed for permutations to be introduced at arbitrary sites, and is still used today to design circularly permuted proteins in the lab.

Despite the early discovery of post-translational circular permutations and the suggestion of a possible genetic mechanism for evolving circular permutants, it was not until 1995 that the first circularly permuted gene was discovered.  [[Saposins]] are a class of small [[antimicrobial]] peptides which often occur together in multi-domain chains. Christopher Ponting and Robert Russel identified a circularly permuted version of a saposin inserted into plant [[aspartic proteinase]], which they light-heartedly nicknamed swaposin [[Pontin95]]. Saposin and swaposin were the first known case of two natural genes related by a circular permutation.

Hundreds of examples of circular permutations were subsequently discovered in nature and produced in the laboratory. The &lt;a&gt;Circular Permutation Database&lt;/a&gt; contains 2,238 circularly permuted proteins with know structures, and many more are known without structures (Lo09).

==The Role of circular permutation in protein engineering==

Many proteins have their termini located close together (Thornton). Because of this, it is often possible to design circular permutations of proteins. Today, circular permutations are generated routinely in the lab using standard genetics techniques (Luger 89). Although some permutation sites prevent the protein from folding correctly, many permutants have been created with nearly identical structure and function to the original protein.

The motivation for creating a circular permutant can vary. Scientists may want to improve some property of the protein, such as 
 * reduce [[Proteolysis|proteolytic]] susceptibility&lt;ref name=&quot;whitehead&quot;&gt;{{cite journal |author=Whitehead et al |year=2009 |title=Tying up the loose ends: circular permutation decreases the proteolytic susceptibility of recombinant proteins |journal=Prot Eng. Design |volume=22|issue=10 |pages=607-513 |pmid=19622546  }}&lt;/ref&gt;
 * improve [[Catalysis|catalytic activity]]
 * alter substrate or [[Ligand_binding|ligand binding]] 
 * improve [[thermostability]] (Topel99)
Alternately, scientists may be interested in properties of the original protein, such as
 * the order in which it folds (Viguera96,Capraro08)
 * which structural elements are essential (Huang11)

* design of novel [[Biocatalyst|biocatalysts]] and biosensors

&lt;!-- Artificially constructed circularly permuted proteins are being used in [[Protein_engineering|protein engineering]] to stabilize proteins. They have been show to decrease the [[Proteolysis|proteolytic]] susceptibility of [[Recombinant_protein|recombinant proteins]] &lt;ref name=&quot;whitehead&quot;&gt;{{cite journal |author=Whitehead et al |year=2009 |title=Tying up the loose ends: circular permutation decreases the proteolytic susceptibility of recombinant proteins |journal=Prot Eng. Design |volume=22|issue=10 |pages=607-513 |pmid=19622546  }}&lt;/ref&gt;, They have been used used to insert [[Protein_domain|domains]] into [[Green_fluorescent_protein|green fluorescent protein]] &lt;ref name=&quot;Baird&quot;&gt;{{cite journal |author=Baird GS, Zacharias DA, Tsien RY. |year=1999 |title=Circular permutation and receptor insertion within green fluorescent proteins. |journal=PNAS |volume=96|issue=20 |pages=11241-11246. |pmid= 10500161  }}&lt;/ref&gt;. There are several studies that use circular permutations to manipulate protein scaffolds, resulting in improved [[Catalysis|catalytic activity]] and altered substrate or [[Ligand_binding|ligand binding]] affinity. Circular permutations have been also used to enable the design of novel [[Biocatalyst|biocatalysts]] and biosensors. For a review on this see &lt;ref name=&quot;Yu&quot;&gt;{{cite journal |author=Yu and Lutz |year=2011 |title=Circular permutation: a different way to engineer enzyme structure and function. |journal=Trends Biotechnol.  |volume=29|issue=1|pages=18-25 |pmid= 	21087800  }}&lt;/ref&gt;. --&gt;

==Programmatic detection of Circular Permutations==

A number of algorithms are available to detect circularly permuted proteins. These can be divided into sequence alignments and structure alignment algorithms. Several algorithms are available that have not been optimized for the detection of CPs, but they are based on principles that allow the detection of topology independent similarities and as such are suitable for the alignment of CPs as well.

&lt;!-- Link to [[Structural alignment software]] and [[List of sequence alignment software]] --&gt;

{| class=&quot;sortable wikitable&quot; border=&quot;0&quot; align=&quot;center&quot; style=&quot;border: 1px solid #999; background-color:#FFFFFF&quot;
|-align=&quot;left&quot; bgcolor=&quot;#CCCCCC&quot;
! NAME || Type
! Description || Author || Year || Availability
|- 
|C α -match || Structure, topology independent || Uses geometric hashing for the topology independent comparison of proteins || Bachar et al. || 1993 || 
|- 
| Uliel at al || Sequence||First suggestion how a sequence comparison algorithm for the detection of CPs can work || Uliel et al || 1999 ||
|- 
| SHEBA || Structure || Duplicate a sequence in the middle; use SHEBA algorithm for structure alignment; Determine new cut position after structure alignment;|| Jung&amp; Lee || 2001 || 
|- 
| Multiprot || Structure, Topology independent|| Calculates a sequence order independent multiple protein structure alignment || Shatsky || 2004 ||  [http://bioinfo3d.cs.tau.ac.il/MultiProt/ server, download]
|- 
| RASPODOM || Sequence comparison || Modified Needleman&amp;Wunsch sequence comparison algorithm || Weiner et al || 2005 || [http://iebservices.uni-muenster.de/raspodom/ server]
|- 
| CPSARST || Structure || Describes  protein structures as one-dimensional text strings by using a Ramachandran sequential transformation (RST) algorithm.  Detects CPs through a duplication of  the sequence represention and “double filter-and-refine” strategy. || Lo, Lyu|| 2008 || [http://sarst.life.nthu.edu.tw/ server]
|- 
| GANGSTA +|| Structure || Works in two stages. Stage one identifies coarse alignments based on secondary structure  elements. Stage two refines the alignment on residue level and extends into loop regions.|| Schmidt-Goenner et. al. || 2009 || [http://agknapp.chemie.fu-berlin.de/gplus/ server] [http://agknapp.chemie.fu-berlin.de/gplus/?page=downloads download]
|- 
| SANA || Structure || Detect initial aligned fragment pairs. Build network of possible AFPs. Use random-mate algorithm to connect components to a graph.||  Wang et al. || 2010 || [http://zhangroup.aporc.org/bioinfo/SANA download]
|- 
| CE-CP || Structure || Built on top of [http://en.wikipedia.org/wiki/Structural_alignment#Combinatorial_extension Combinatorial Extension] algorithm. Duplicates atoms before alignment, truncates results after alignment || Bliven et al || unpublished || [http://www.rcsb.org/pdb/workbench/workbench.do server] [http://source.rcsb.org/ download] 
|}

==Acknowledgements==

A stub of this article authored primarily by AP was previously published on wikipedia. While the authors were careful not to include the work of others, they would like to thank individuals from the wikipedia community for subsequent contributions to that stub.

==Further reading==

* David Goodsell (2010) ''Concanavalin A and Circular Permutation'' RCSB PDB Molecule of the Month  [http://www.rcsb.org/pdb/101/motm.do?momID=124 ]
* &lt;ref name=&quot;Yu&quot;&gt;{{cite journal |author=Yu and Lutz |year=2011 |title=Circular permutation: a different way to engineer enzyme structure and function. |journal=Trends Biotechnol.  |volume=29|issue=1|pages=18-25 |pmid=21087800  }}&lt;/ref&gt;
==See Also==

* [[Circular Permutation]]

== References ==


  1. Sequence Alignment
	1. Uliel, S., Fliess, A., Amir, A., &amp; Unger, R. (1999). A simple algorithm for detecting circular permutations in proteins Bioinformatics, 15(11), 930–936.

  2. GANGSTA+
	1. Schmidt-Goenner, T., Guerler, A., Kolbeck, B., &amp; Knapp, E. W. (2010). Circular permuted proteins in the universe of protein folds. Proteins, 78(7), 1618–1630. doi:10.1002/prot.22678

  3. SHEBA
	1. Jung, J., &amp; Lee, B. (2001). Circularly permuted proteins in the protein structure database Protein science : a publication of the Protein Society, 10(9), 1881–1886. doi:10.1110/ps.05801
  	1. Use SHEBA with all cut points
  	2. Find 5% of SCOP are CP.
  	3. Use stringent filtering criteria: no symmetric, etc
  	4. TODO read this more thoroughly
  4. CPSARST
	1. Lo WC, Lyu PC. CPSARST: an efficient circular permutation search tool applied to the detection of novel protein structural relationships. Genome Biol. 2008 Jan 18;9(1):R11.


http://www.ncbi.nlm.nih.gov/pubmed/18201387
	1. Lo, W.-C., Lee, C.-C., Lee, C.-Y., &amp; Lyu, P.-C. (2009). CPDB: a database of circular permutation in proteins. Nucleic acids research, 37(Database issue), D328–32. doi:10.1093/nar/gkn679

  	1. Find 4169/ 26349 CPs (15%)
  5. RASPODOM
	1. Weiner, J., Thomas, G., &amp; Bornberg-Bauer, E. (2005). Rapid motif-based prediction of circular permutations in multi-domain proteins Bioinformatics, 21(7), 932–937. doi:10.1093/bioinformatics/bti085

  6. CECP!

7. C alhpa match  Bachar O, Fischer D, Nussinov R, Wolfson H (1993) A computer version based technique for 3-d sequence independent structural comparison of proteins. Protein Eng 6:279–288

8. 
Birzele F, Gewehr JE, Csaba G, Zimmer R (2007) Vorolign-fast structural alignment using Voronoi contacts.

{{reflist|2}}

[[Category:Proteins]]</text>
    </revision>
    <revision>
      <id>62</id>
      <timestamp>2011-11-10T16:59:52Z</timestamp>
      <contributor>
        <username>Andreas</username>
        <id>3</id>
      </contributor>
      <comment>/* Post-translational modification */</comment>
      <text xml:space="preserve" bytes="15707">&lt;!-- Starting from 00:53, 29 May 2011‎. All major revisions before this point were made by Andorsch.

{{Context|date=May 2011}}


=== WIKI TEXT BEGINS HERE === --&gt;


'''Circular permutation''' is a process during [[Evolution|evolution]] that changes the order of [[Amino_acids|amino acids]] in a [[Protein_sequence|protein sequence]], resulting in a [[Protein_structure|protein structure]] with different connectivity, but overall similar three dimensional shape. Artificially created permutations have been used for various purposes in [[Protein_engineering|protein engineering]] and [[Protein_design|design]]. This is directly analogous to the mathematical notion of a [[cyclic permutation]] over the set of residues in a protein.


[[Image:CircularPermutationInProteins.png|thumb|Schematic representation of a circular permutation in two proteins. The first protein (outer circle) has the sequence a-b-c. After the permutation the second protein (inner circle) has the sequence c-a-b. The letters N and C indicate the location of the amino- and carboxy- termini of the protein sequences and how their positions change relative to each other. ]]


==Evolution==

There are two main models that are currently being used to explain the evolution of circularly permuted proteins. Both have compelling examples supporting them, but the relative contribution of each model in evolution is still under debate (Weiner06).

===Permutation by Duplication===

[[Image: cp_evolution.png|thumb| Permutation by Duplication mechanism, fission/fusion mechanism]]

The earliest model proposed for circular permutations to occur in [[Gene|genes]] rather than in proteins after translation is the '''permutation by duplication''' mechanism (Cunningham79). In this model, a precursor gene first undergoes a duplication and fusion to form a large [[tandem repeat]]. Next, [[Codon#Start.2Fstop_codons|start and stop codons]] are introduced

A model that can explain how circular permutations can occur during [[Evolution|evolution]] is [[Gene_duplication|gene duplication]] of a precursor [[Gene|gene]].
&lt;ref name=&quot;Jeltsch&quot;&gt;{{cite journal |author=Jeltsch A |year=1999 |title=Circular permutations in the molecular evolution of DNA methyltransferases |journal=J. Mol. Evol. |volume= 49|issue=1 |pages=161-164 |pmid=10368444  }}&lt;/ref&gt;
If both genes become fused this leads to a tandem protein. The 5’ and 3’ part of the gene can get lost again for example by insertion of a [[Stop_codon|stop codon]]. Many [[Protein_structure|protein structures]] are observed to have their [[N_terminus|N-]] and [[C_terminus|C-termini]] in close proximity in space. This characteristic contributes that such permutation events can get tolerated. The N- and C-termini of the protein are fused and different N- and C- termini are being introduced, while keeping the overall arrangements of [[Protein_structure#Secondary_structure|secondary structure elements]] essentially unmodified.

* expect intermediate proteins
* start/stop will tend to preserve exactly one copy of each section of the original protein, while tolerating the loss of duplicated portions

===Fission and Fusion===

Another model for the evolution of circular permutations is the '''Fission and Fusion''' model. The process starts with two partial proteins. These may represent two independent polypeptides (such as two parts of a [[heterodimer]]), or may have originally been halves of a single protein which underwent a fission event to become two polypeptides.

The two proteins can later fuse together to form a single polypeptide. Regardless of which protein comes first, this fusion protein may show similar function. Thus if a fusion between two proteins occurs twice in evolution (either between [[paralogues]] within the same species or between [[orthologues]] in different species) but in a different order, the resulting fusion proteins will be related by a circular permutation.

* Expect to see the halves independently

== Other processes that can lead to Circular Permutations ==


===Post-translational modification===


The two evolutionary models mentioned above describe ways in which genes may be circularly permuted, resulting in a circularly permuted protein after [[translation]]. Proteins can also be circularly permuted via [[Post-translational modification]], without permuting the underlying gene.  CPs can happen spontaneously through [[auto-catalysis]], as in the case of Concanavalin A (Bowles88) (see Fig 2). Alternately, permutation may require restriction enzymes and ligases (needs ref, or possibly use Goldenberg83 artificial case).

==History==

[[Image:ConcanavalinALectin.png |thumb|Two proteins that are related by a circular permutation: [[Concanavalin_a|Concanavalin A]] (left) {{PDB|3cna}}, and Peanut Lectin (right), {{PDB|2pel}}. The two proteins are colored using a “rainbow” coloring scheme, showing the N-terminus in red and C-terminus in blue. As can be seen the 3-dimensional fold is highly similar, however the N and C- termini are located on different positions of the protein.  &lt;ref name=&quot;Cunningham&quot;&gt;{{cite journal |author=Cunningham et al |year=1976 |title=Favin versus concanavalin A: Circularly permuted amino acid sequences |journal=PNAS |volume= 76|issue=7 |pages=3218-3222 |pmid=16592676}}&lt;/ref&gt;]]

In 1979, Bruce Cunningham and his colleagues discovered the first instance of a circular permutation in nature (Cunningham79). After determining the peptide sequence of the protein [[Flavin]], they noticed its similarity to a known protein [[Concanavalin_a|Concanavalin A]], but that the ends were circularly permuted. Later work confirmed the circular permutation (Einspar86) and showed that Concanavalin A is circularly permuted post-translationally (Carrington85).

After the discovery of a natural circular permutation, researchers were looking for a way to emulate this process. In 1983, David Goldenberg and Thomas Creighton were able to create a circularly permuted version of a protein by chemically ligating the termini to create a [[cyclic protein]], then introducing new termini elsewhere using [[trypsin]] (Goldenber83). In 1989, Karolin Luger her colleagues introduced a genetic method for making circular permutations by carefully fragmenting and ligating DNA (Luger 89). This method allowed for permutations to be introduced at arbitrary sites, and is still used today to design circularly permuted proteins in the lab.

Despite the early discovery of post-translational circular permutations and the suggestion of a possible genetic mechanism for evolving circular permutants, it was not until 1995 that the first circularly permuted gene was discovered.  [[Saposins]] are a class of small [[antimicrobial]] peptides which often occur together in multi-domain chains. Christopher Ponting and Robert Russel identified a circularly permuted version of a saposin inserted into plant [[aspartic proteinase]], which they light-heartedly nicknamed swaposin [[Pontin95]]. Saposin and swaposin were the first known case of two natural genes related by a circular permutation.

Hundreds of examples of circular permutations were subsequently discovered in nature and produced in the laboratory. The &lt;a&gt;Circular Permutation Database&lt;/a&gt; contains 2,238 circularly permuted proteins with know structures, and many more are known without structures (Lo09).

==The Role of circular permutation in protein engineering==

Many proteins have their termini located close together (Thornton). Because of this, it is often possible to design circular permutations of proteins. Today, circular permutations are generated routinely in the lab using standard genetics techniques (Luger 89). Although some permutation sites prevent the protein from folding correctly, many permutants have been created with nearly identical structure and function to the original protein.

The motivation for creating a circular permutant can vary. Scientists may want to improve some property of the protein, such as 
 * reduce [[Proteolysis|proteolytic]] susceptibility&lt;ref name=&quot;whitehead&quot;&gt;{{cite journal |author=Whitehead et al |year=2009 |title=Tying up the loose ends: circular permutation decreases the proteolytic susceptibility of recombinant proteins |journal=Prot Eng. Design |volume=22|issue=10 |pages=607-513 |pmid=19622546  }}&lt;/ref&gt;
 * improve [[Catalysis|catalytic activity]]
 * alter substrate or [[Ligand_binding|ligand binding]] 
 * improve [[thermostability]] (Topel99)
Alternately, scientists may be interested in properties of the original protein, such as
 * the order in which it folds (Viguera96,Capraro08)
 * which structural elements are essential (Huang11)

* design of novel [[Biocatalyst|biocatalysts]] and biosensors

&lt;!-- Artificially constructed circularly permuted proteins are being used in [[Protein_engineering|protein engineering]] to stabilize proteins. They have been show to decrease the [[Proteolysis|proteolytic]] susceptibility of [[Recombinant_protein|recombinant proteins]] &lt;ref name=&quot;whitehead&quot;&gt;{{cite journal |author=Whitehead et al |year=2009 |title=Tying up the loose ends: circular permutation decreases the proteolytic susceptibility of recombinant proteins |journal=Prot Eng. Design |volume=22|issue=10 |pages=607-513 |pmid=19622546  }}&lt;/ref&gt;, They have been used used to insert [[Protein_domain|domains]] into [[Green_fluorescent_protein|green fluorescent protein]] &lt;ref name=&quot;Baird&quot;&gt;{{cite journal |author=Baird GS, Zacharias DA, Tsien RY. |year=1999 |title=Circular permutation and receptor insertion within green fluorescent proteins. |journal=PNAS |volume=96|issue=20 |pages=11241-11246. |pmid= 10500161  }}&lt;/ref&gt;. There are several studies that use circular permutations to manipulate protein scaffolds, resulting in improved [[Catalysis|catalytic activity]] and altered substrate or [[Ligand_binding|ligand binding]] affinity. Circular permutations have been also used to enable the design of novel [[Biocatalyst|biocatalysts]] and biosensors. For a review on this see &lt;ref name=&quot;Yu&quot;&gt;{{cite journal |author=Yu and Lutz |year=2011 |title=Circular permutation: a different way to engineer enzyme structure and function. |journal=Trends Biotechnol.  |volume=29|issue=1|pages=18-25 |pmid= 	21087800  }}&lt;/ref&gt;. --&gt;

==Programmatic detection of Circular Permutations==

A number of algorithms are available to detect circularly permuted proteins. These can be divided into sequence alignments and structure alignment algorithms. Several algorithms are available that have not been optimized for the detection of CPs, but they are based on principles that allow the detection of topology independent similarities and as such are suitable for the alignment of CPs as well.

&lt;!-- Link to [[Structural alignment software]] and [[List of sequence alignment software]] --&gt;

{| class=&quot;sortable wikitable&quot; border=&quot;0&quot; align=&quot;center&quot; style=&quot;border: 1px solid #999; background-color:#FFFFFF&quot;
|-align=&quot;left&quot; bgcolor=&quot;#CCCCCC&quot;
! NAME || Type
! Description || Author || Year || Availability
|- 
|C α -match || Structure, topology independent || Uses geometric hashing for the topology independent comparison of proteins || Bachar et al. || 1993 || 
|- 
| Uliel at al || Sequence||First suggestion how a sequence comparison algorithm for the detection of CPs can work || Uliel et al || 1999 ||
|- 
| SHEBA || Structure || Duplicate a sequence in the middle; use SHEBA algorithm for structure alignment; Determine new cut position after structure alignment;|| Jung&amp; Lee || 2001 || 
|- 
| Multiprot || Structure, Topology independent|| Calculates a sequence order independent multiple protein structure alignment || Shatsky || 2004 ||  [http://bioinfo3d.cs.tau.ac.il/MultiProt/ server, download]
|- 
| RASPODOM || Sequence comparison || Modified Needleman&amp;Wunsch sequence comparison algorithm || Weiner et al || 2005 || [http://iebservices.uni-muenster.de/raspodom/ server]
|- 
| CPSARST || Structure || Describes  protein structures as one-dimensional text strings by using a Ramachandran sequential transformation (RST) algorithm.  Detects CPs through a duplication of  the sequence represention and “double filter-and-refine” strategy. || Lo, Lyu|| 2008 || [http://sarst.life.nthu.edu.tw/ server]
|- 
| GANGSTA +|| Structure || Works in two stages. Stage one identifies coarse alignments based on secondary structure  elements. Stage two refines the alignment on residue level and extends into loop regions.|| Schmidt-Goenner et. al. || 2009 || [http://agknapp.chemie.fu-berlin.de/gplus/ server] [http://agknapp.chemie.fu-berlin.de/gplus/?page=downloads download]
|- 
| SANA || Structure || Detect initial aligned fragment pairs. Build network of possible AFPs. Use random-mate algorithm to connect components to a graph.||  Wang et al. || 2010 || [http://zhangroup.aporc.org/bioinfo/SANA download]
|- 
| CE-CP || Structure || Built on top of [http://en.wikipedia.org/wiki/Structural_alignment#Combinatorial_extension Combinatorial Extension] algorithm. Duplicates atoms before alignment, truncates results after alignment || Bliven et al || unpublished || [http://www.rcsb.org/pdb/workbench/workbench.do server] [http://source.rcsb.org/ download] 
|}

==Acknowledgements==

A stub of this article authored primarily by AP was previously published on wikipedia. While the authors were careful not to include the work of others, they would like to thank individuals from the wikipedia community for subsequent contributions to that stub.

==Further reading==

* David Goodsell (2010) ''Concanavalin A and Circular Permutation'' RCSB PDB Molecule of the Month  [http://www.rcsb.org/pdb/101/motm.do?momID=124 ]
* &lt;ref name=&quot;Yu&quot;&gt;{{cite journal |author=Yu and Lutz |year=2011 |title=Circular permutation: a different way to engineer enzyme structure and function. |journal=Trends Biotechnol.  |volume=29|issue=1|pages=18-25 |pmid=21087800  }}&lt;/ref&gt;
==See Also==

* [[Circular Permutation]]

== References ==


  1. Sequence Alignment
	1. Uliel, S., Fliess, A., Amir, A., &amp; Unger, R. (1999). A simple algorithm for detecting circular permutations in proteins Bioinformatics, 15(11), 930–936.

  2. GANGSTA+
	1. Schmidt-Goenner, T., Guerler, A., Kolbeck, B., &amp; Knapp, E. W. (2010). Circular permuted proteins in the universe of protein folds. Proteins, 78(7), 1618–1630. doi:10.1002/prot.22678

  3. SHEBA
	1. Jung, J., &amp; Lee, B. (2001). Circularly permuted proteins in the protein structure database Protein science : a publication of the Protein Society, 10(9), 1881–1886. doi:10.1110/ps.05801
  	1. Use SHEBA with all cut points
  	2. Find 5% of SCOP are CP.
  	3. Use stringent filtering criteria: no symmetric, etc
  	4. TODO read this more thoroughly
  4. CPSARST
	1. Lo WC, Lyu PC. CPSARST: an efficient circular permutation search tool applied to the detection of novel protein structural relationships. Genome Biol. 2008 Jan 18;9(1):R11.


http://www.ncbi.nlm.nih.gov/pubmed/18201387
	1. Lo, W.-C., Lee, C.-C., Lee, C.-Y., &amp; Lyu, P.-C. (2009). CPDB: a database of circular permutation in proteins. Nucleic acids research, 37(Database issue), D328–32. doi:10.1093/nar/gkn679

  	1. Find 4169/ 26349 CPs (15%)
  5. RASPODOM
	1. Weiner, J., Thomas, G., &amp; Bornberg-Bauer, E. (2005). Rapid motif-based prediction of circular permutations in multi-domain proteins Bioinformatics, 21(7), 932–937. doi:10.1093/bioinformatics/bti085

  6. CECP!

7. C alhpa match  Bachar O, Fischer D, Nussinov R, Wolfson H (1993) A computer version based technique for 3-d sequence independent structural comparison of proteins. Protein Eng 6:279–288

8. 
Birzele F, Gewehr JE, Csaba G, Zimmer R (2007) Vorolign-fast structural alignment using Voronoi contacts.

{{reflist|2}}

[[Category:Proteins]]</text>
    </revision>
    <revision>
      <id>63</id>
      <timestamp>2011-11-10T17:00:23Z</timestamp>
      <contributor>
        <username>Andreas</username>
        <id>3</id>
      </contributor>
      <comment>/* Other processes that can lead to Circular Permutations */</comment>
      <text xml:space="preserve" bytes="15711">&lt;!-- Starting from 00:53, 29 May 2011‎. All major revisions before this point were made by Andorsch.

{{Context|date=May 2011}}


=== WIKI TEXT BEGINS HERE === --&gt;


'''Circular permutation''' is a process during [[Evolution|evolution]] that changes the order of [[Amino_acids|amino acids]] in a [[Protein_sequence|protein sequence]], resulting in a [[Protein_structure|protein structure]] with different connectivity, but overall similar three dimensional shape. Artificially created permutations have been used for various purposes in [[Protein_engineering|protein engineering]] and [[Protein_design|design]]. This is directly analogous to the mathematical notion of a [[cyclic permutation]] over the set of residues in a protein.


[[Image:CircularPermutationInProteins.png|thumb|Schematic representation of a circular permutation in two proteins. The first protein (outer circle) has the sequence a-b-c. After the permutation the second protein (inner circle) has the sequence c-a-b. The letters N and C indicate the location of the amino- and carboxy- termini of the protein sequences and how their positions change relative to each other. ]]


==Evolution==

There are two main models that are currently being used to explain the evolution of circularly permuted proteins. Both have compelling examples supporting them, but the relative contribution of each model in evolution is still under debate (Weiner06).

===Permutation by Duplication===

[[Image: cp_evolution.png|thumb| Permutation by Duplication mechanism, fission/fusion mechanism]]

The earliest model proposed for circular permutations to occur in [[Gene|genes]] rather than in proteins after translation is the '''permutation by duplication''' mechanism (Cunningham79). In this model, a precursor gene first undergoes a duplication and fusion to form a large [[tandem repeat]]. Next, [[Codon#Start.2Fstop_codons|start and stop codons]] are introduced

A model that can explain how circular permutations can occur during [[Evolution|evolution]] is [[Gene_duplication|gene duplication]] of a precursor [[Gene|gene]].
&lt;ref name=&quot;Jeltsch&quot;&gt;{{cite journal |author=Jeltsch A |year=1999 |title=Circular permutations in the molecular evolution of DNA methyltransferases |journal=J. Mol. Evol. |volume= 49|issue=1 |pages=161-164 |pmid=10368444  }}&lt;/ref&gt;
If both genes become fused this leads to a tandem protein. The 5’ and 3’ part of the gene can get lost again for example by insertion of a [[Stop_codon|stop codon]]. Many [[Protein_structure|protein structures]] are observed to have their [[N_terminus|N-]] and [[C_terminus|C-termini]] in close proximity in space. This characteristic contributes that such permutation events can get tolerated. The N- and C-termini of the protein are fused and different N- and C- termini are being introduced, while keeping the overall arrangements of [[Protein_structure#Secondary_structure|secondary structure elements]] essentially unmodified.

* expect intermediate proteins
* start/stop will tend to preserve exactly one copy of each section of the original protein, while tolerating the loss of duplicated portions

===Fission and Fusion===

Another model for the evolution of circular permutations is the '''Fission and Fusion''' model. The process starts with two partial proteins. These may represent two independent polypeptides (such as two parts of a [[heterodimer]]), or may have originally been halves of a single protein which underwent a fission event to become two polypeptides.

The two proteins can later fuse together to form a single polypeptide. Regardless of which protein comes first, this fusion protein may show similar function. Thus if a fusion between two proteins occurs twice in evolution (either between [[paralogues]] within the same species or between [[orthologues]] in different species) but in a different order, the resulting fusion proteins will be related by a circular permutation.

* Expect to see the halves independently

=== Other processes that can lead to Circular Permutations ===


====Post-translational modification====


The two evolutionary models mentioned above describe ways in which genes may be circularly permuted, resulting in a circularly permuted protein after [[translation]]. Proteins can also be circularly permuted via [[Post-translational modification]], without permuting the underlying gene.  CPs can happen spontaneously through [[auto-catalysis]], as in the case of Concanavalin A (Bowles88) (see Fig 2). Alternately, permutation may require restriction enzymes and ligases (needs ref, or possibly use Goldenberg83 artificial case).

==History==

[[Image:ConcanavalinALectin.png |thumb|Two proteins that are related by a circular permutation: [[Concanavalin_a|Concanavalin A]] (left) {{PDB|3cna}}, and Peanut Lectin (right), {{PDB|2pel}}. The two proteins are colored using a “rainbow” coloring scheme, showing the N-terminus in red and C-terminus in blue. As can be seen the 3-dimensional fold is highly similar, however the N and C- termini are located on different positions of the protein.  &lt;ref name=&quot;Cunningham&quot;&gt;{{cite journal |author=Cunningham et al |year=1976 |title=Favin versus concanavalin A: Circularly permuted amino acid sequences |journal=PNAS |volume= 76|issue=7 |pages=3218-3222 |pmid=16592676}}&lt;/ref&gt;]]

In 1979, Bruce Cunningham and his colleagues discovered the first instance of a circular permutation in nature (Cunningham79). After determining the peptide sequence of the protein [[Flavin]], they noticed its similarity to a known protein [[Concanavalin_a|Concanavalin A]], but that the ends were circularly permuted. Later work confirmed the circular permutation (Einspar86) and showed that Concanavalin A is circularly permuted post-translationally (Carrington85).

After the discovery of a natural circular permutation, researchers were looking for a way to emulate this process. In 1983, David Goldenberg and Thomas Creighton were able to create a circularly permuted version of a protein by chemically ligating the termini to create a [[cyclic protein]], then introducing new termini elsewhere using [[trypsin]] (Goldenber83). In 1989, Karolin Luger her colleagues introduced a genetic method for making circular permutations by carefully fragmenting and ligating DNA (Luger 89). This method allowed for permutations to be introduced at arbitrary sites, and is still used today to design circularly permuted proteins in the lab.

Despite the early discovery of post-translational circular permutations and the suggestion of a possible genetic mechanism for evolving circular permutants, it was not until 1995 that the first circularly permuted gene was discovered.  [[Saposins]] are a class of small [[antimicrobial]] peptides which often occur together in multi-domain chains. Christopher Ponting and Robert Russel identified a circularly permuted version of a saposin inserted into plant [[aspartic proteinase]], which they light-heartedly nicknamed swaposin [[Pontin95]]. Saposin and swaposin were the first known case of two natural genes related by a circular permutation.

Hundreds of examples of circular permutations were subsequently discovered in nature and produced in the laboratory. The &lt;a&gt;Circular Permutation Database&lt;/a&gt; contains 2,238 circularly permuted proteins with know structures, and many more are known without structures (Lo09).

==The Role of circular permutation in protein engineering==

Many proteins have their termini located close together (Thornton). Because of this, it is often possible to design circular permutations of proteins. Today, circular permutations are generated routinely in the lab using standard genetics techniques (Luger 89). Although some permutation sites prevent the protein from folding correctly, many permutants have been created with nearly identical structure and function to the original protein.

The motivation for creating a circular permutant can vary. Scientists may want to improve some property of the protein, such as 
 * reduce [[Proteolysis|proteolytic]] susceptibility&lt;ref name=&quot;whitehead&quot;&gt;{{cite journal |author=Whitehead et al |year=2009 |title=Tying up the loose ends: circular permutation decreases the proteolytic susceptibility of recombinant proteins |journal=Prot Eng. Design |volume=22|issue=10 |pages=607-513 |pmid=19622546  }}&lt;/ref&gt;
 * improve [[Catalysis|catalytic activity]]
 * alter substrate or [[Ligand_binding|ligand binding]] 
 * improve [[thermostability]] (Topel99)
Alternately, scientists may be interested in properties of the original protein, such as
 * the order in which it folds (Viguera96,Capraro08)
 * which structural elements are essential (Huang11)

* design of novel [[Biocatalyst|biocatalysts]] and biosensors

&lt;!-- Artificially constructed circularly permuted proteins are being used in [[Protein_engineering|protein engineering]] to stabilize proteins. They have been show to decrease the [[Proteolysis|proteolytic]] susceptibility of [[Recombinant_protein|recombinant proteins]] &lt;ref name=&quot;whitehead&quot;&gt;{{cite journal |author=Whitehead et al |year=2009 |title=Tying up the loose ends: circular permutation decreases the proteolytic susceptibility of recombinant proteins |journal=Prot Eng. Design |volume=22|issue=10 |pages=607-513 |pmid=19622546  }}&lt;/ref&gt;, They have been used used to insert [[Protein_domain|domains]] into [[Green_fluorescent_protein|green fluorescent protein]] &lt;ref name=&quot;Baird&quot;&gt;{{cite journal |author=Baird GS, Zacharias DA, Tsien RY. |year=1999 |title=Circular permutation and receptor insertion within green fluorescent proteins. |journal=PNAS |volume=96|issue=20 |pages=11241-11246. |pmid= 10500161  }}&lt;/ref&gt;. There are several studies that use circular permutations to manipulate protein scaffolds, resulting in improved [[Catalysis|catalytic activity]] and altered substrate or [[Ligand_binding|ligand binding]] affinity. Circular permutations have been also used to enable the design of novel [[Biocatalyst|biocatalysts]] and biosensors. For a review on this see &lt;ref name=&quot;Yu&quot;&gt;{{cite journal |author=Yu and Lutz |year=2011 |title=Circular permutation: a different way to engineer enzyme structure and function. |journal=Trends Biotechnol.  |volume=29|issue=1|pages=18-25 |pmid= 	21087800  }}&lt;/ref&gt;. --&gt;

==Programmatic detection of Circular Permutations==

A number of algorithms are available to detect circularly permuted proteins. These can be divided into sequence alignments and structure alignment algorithms. Several algorithms are available that have not been optimized for the detection of CPs, but they are based on principles that allow the detection of topology independent similarities and as such are suitable for the alignment of CPs as well.

&lt;!-- Link to [[Structural alignment software]] and [[List of sequence alignment software]] --&gt;

{| class=&quot;sortable wikitable&quot; border=&quot;0&quot; align=&quot;center&quot; style=&quot;border: 1px solid #999; background-color:#FFFFFF&quot;
|-align=&quot;left&quot; bgcolor=&quot;#CCCCCC&quot;
! NAME || Type
! Description || Author || Year || Availability
|- 
|C α -match || Structure, topology independent || Uses geometric hashing for the topology independent comparison of proteins || Bachar et al. || 1993 || 
|- 
| Uliel at al || Sequence||First suggestion how a sequence comparison algorithm for the detection of CPs can work || Uliel et al || 1999 ||
|- 
| SHEBA || Structure || Duplicate a sequence in the middle; use SHEBA algorithm for structure alignment; Determine new cut position after structure alignment;|| Jung&amp; Lee || 2001 || 
|- 
| Multiprot || Structure, Topology independent|| Calculates a sequence order independent multiple protein structure alignment || Shatsky || 2004 ||  [http://bioinfo3d.cs.tau.ac.il/MultiProt/ server, download]
|- 
| RASPODOM || Sequence comparison || Modified Needleman&amp;Wunsch sequence comparison algorithm || Weiner et al || 2005 || [http://iebservices.uni-muenster.de/raspodom/ server]
|- 
| CPSARST || Structure || Describes  protein structures as one-dimensional text strings by using a Ramachandran sequential transformation (RST) algorithm.  Detects CPs through a duplication of  the sequence represention and “double filter-and-refine” strategy. || Lo, Lyu|| 2008 || [http://sarst.life.nthu.edu.tw/ server]
|- 
| GANGSTA +|| Structure || Works in two stages. Stage one identifies coarse alignments based on secondary structure  elements. Stage two refines the alignment on residue level and extends into loop regions.|| Schmidt-Goenner et. al. || 2009 || [http://agknapp.chemie.fu-berlin.de/gplus/ server] [http://agknapp.chemie.fu-berlin.de/gplus/?page=downloads download]
|- 
| SANA || Structure || Detect initial aligned fragment pairs. Build network of possible AFPs. Use random-mate algorithm to connect components to a graph.||  Wang et al. || 2010 || [http://zhangroup.aporc.org/bioinfo/SANA download]
|- 
| CE-CP || Structure || Built on top of [http://en.wikipedia.org/wiki/Structural_alignment#Combinatorial_extension Combinatorial Extension] algorithm. Duplicates atoms before alignment, truncates results after alignment || Bliven et al || unpublished || [http://www.rcsb.org/pdb/workbench/workbench.do server] [http://source.rcsb.org/ download] 
|}

==Acknowledgements==

A stub of this article authored primarily by AP was previously published on wikipedia. While the authors were careful not to include the work of others, they would like to thank individuals from the wikipedia community for subsequent contributions to that stub.

==Further reading==

* David Goodsell (2010) ''Concanavalin A and Circular Permutation'' RCSB PDB Molecule of the Month  [http://www.rcsb.org/pdb/101/motm.do?momID=124 ]
* &lt;ref name=&quot;Yu&quot;&gt;{{cite journal |author=Yu and Lutz |year=2011 |title=Circular permutation: a different way to engineer enzyme structure and function. |journal=Trends Biotechnol.  |volume=29|issue=1|pages=18-25 |pmid=21087800  }}&lt;/ref&gt;
==See Also==

* [[Circular Permutation]]

== References ==


  1. Sequence Alignment
	1. Uliel, S., Fliess, A., Amir, A., &amp; Unger, R. (1999). A simple algorithm for detecting circular permutations in proteins Bioinformatics, 15(11), 930–936.

  2. GANGSTA+
	1. Schmidt-Goenner, T., Guerler, A., Kolbeck, B., &amp; Knapp, E. W. (2010). Circular permuted proteins in the universe of protein folds. Proteins, 78(7), 1618–1630. doi:10.1002/prot.22678

  3. SHEBA
	1. Jung, J., &amp; Lee, B. (2001). Circularly permuted proteins in the protein structure database Protein science : a publication of the Protein Society, 10(9), 1881–1886. doi:10.1110/ps.05801
  	1. Use SHEBA with all cut points
  	2. Find 5% of SCOP are CP.
  	3. Use stringent filtering criteria: no symmetric, etc
  	4. TODO read this more thoroughly
  4. CPSARST
	1. Lo WC, Lyu PC. CPSARST: an efficient circular permutation search tool applied to the detection of novel protein structural relationships. Genome Biol. 2008 Jan 18;9(1):R11.


http://www.ncbi.nlm.nih.gov/pubmed/18201387
	1. Lo, W.-C., Lee, C.-C., Lee, C.-Y., &amp; Lyu, P.-C. (2009). CPDB: a database of circular permutation in proteins. Nucleic acids research, 37(Database issue), D328–32. doi:10.1093/nar/gkn679

  	1. Find 4169/ 26349 CPs (15%)
  5. RASPODOM
	1. Weiner, J., Thomas, G., &amp; Bornberg-Bauer, E. (2005). Rapid motif-based prediction of circular permutations in multi-domain proteins Bioinformatics, 21(7), 932–937. doi:10.1093/bioinformatics/bti085

  6. CECP!

7. C alhpa match  Bachar O, Fischer D, Nussinov R, Wolfson H (1993) A computer version based technique for 3-d sequence independent structural comparison of proteins. Protein Eng 6:279–288

8. 
Birzele F, Gewehr JE, Csaba G, Zimmer R (2007) Vorolign-fast structural alignment using Voronoi contacts.

{{reflist|2}}

[[Category:Proteins]]</text>
    </revision>
    <revision>
      <id>64</id>
      <timestamp>2011-11-10T17:03:37Z</timestamp>
      <contributor>
        <username>Andreas</username>
        <id>3</id>
      </contributor>
      <comment>/* Acknowledgements */</comment>
      <text xml:space="preserve" bytes="15733">&lt;!-- Starting from 00:53, 29 May 2011‎. All major revisions before this point were made by Andorsch.

{{Context|date=May 2011}}


=== WIKI TEXT BEGINS HERE === --&gt;


'''Circular permutation''' is a process during [[Evolution|evolution]] that changes the order of [[Amino_acids|amino acids]] in a [[Protein_sequence|protein sequence]], resulting in a [[Protein_structure|protein structure]] with different connectivity, but overall similar three dimensional shape. Artificially created permutations have been used for various purposes in [[Protein_engineering|protein engineering]] and [[Protein_design|design]]. This is directly analogous to the mathematical notion of a [[cyclic permutation]] over the set of residues in a protein.


[[Image:CircularPermutationInProteins.png|thumb|Schematic representation of a circular permutation in two proteins. The first protein (outer circle) has the sequence a-b-c. After the permutation the second protein (inner circle) has the sequence c-a-b. The letters N and C indicate the location of the amino- and carboxy- termini of the protein sequences and how their positions change relative to each other. ]]


==Evolution==

There are two main models that are currently being used to explain the evolution of circularly permuted proteins. Both have compelling examples supporting them, but the relative contribution of each model in evolution is still under debate (Weiner06).

===Permutation by Duplication===

[[Image: cp_evolution.png|thumb| Permutation by Duplication mechanism, fission/fusion mechanism]]

The earliest model proposed for circular permutations to occur in [[Gene|genes]] rather than in proteins after translation is the '''permutation by duplication''' mechanism (Cunningham79). In this model, a precursor gene first undergoes a duplication and fusion to form a large [[tandem repeat]]. Next, [[Codon#Start.2Fstop_codons|start and stop codons]] are introduced

A model that can explain how circular permutations can occur during [[Evolution|evolution]] is [[Gene_duplication|gene duplication]] of a precursor [[Gene|gene]].
&lt;ref name=&quot;Jeltsch&quot;&gt;{{cite journal |author=Jeltsch A |year=1999 |title=Circular permutations in the molecular evolution of DNA methyltransferases |journal=J. Mol. Evol. |volume= 49|issue=1 |pages=161-164 |pmid=10368444  }}&lt;/ref&gt;
If both genes become fused this leads to a tandem protein. The 5’ and 3’ part of the gene can get lost again for example by insertion of a [[Stop_codon|stop codon]]. Many [[Protein_structure|protein structures]] are observed to have their [[N_terminus|N-]] and [[C_terminus|C-termini]] in close proximity in space. This characteristic contributes that such permutation events can get tolerated. The N- and C-termini of the protein are fused and different N- and C- termini are being introduced, while keeping the overall arrangements of [[Protein_structure#Secondary_structure|secondary structure elements]] essentially unmodified.

* expect intermediate proteins
* start/stop will tend to preserve exactly one copy of each section of the original protein, while tolerating the loss of duplicated portions

===Fission and Fusion===

Another model for the evolution of circular permutations is the '''Fission and Fusion''' model. The process starts with two partial proteins. These may represent two independent polypeptides (such as two parts of a [[heterodimer]]), or may have originally been halves of a single protein which underwent a fission event to become two polypeptides.

The two proteins can later fuse together to form a single polypeptide. Regardless of which protein comes first, this fusion protein may show similar function. Thus if a fusion between two proteins occurs twice in evolution (either between [[paralogues]] within the same species or between [[orthologues]] in different species) but in a different order, the resulting fusion proteins will be related by a circular permutation.

* Expect to see the halves independently

=== Other processes that can lead to Circular Permutations ===


====Post-translational modification====


The two evolutionary models mentioned above describe ways in which genes may be circularly permuted, resulting in a circularly permuted protein after [[translation]]. Proteins can also be circularly permuted via [[Post-translational modification]], without permuting the underlying gene.  CPs can happen spontaneously through [[auto-catalysis]], as in the case of Concanavalin A (Bowles88) (see Fig 2). Alternately, permutation may require restriction enzymes and ligases (needs ref, or possibly use Goldenberg83 artificial case).

==History==

[[Image:ConcanavalinALectin.png |thumb|Two proteins that are related by a circular permutation: [[Concanavalin_a|Concanavalin A]] (left) {{PDB|3cna}}, and Peanut Lectin (right), {{PDB|2pel}}. The two proteins are colored using a “rainbow” coloring scheme, showing the N-terminus in red and C-terminus in blue. As can be seen the 3-dimensional fold is highly similar, however the N and C- termini are located on different positions of the protein.  &lt;ref name=&quot;Cunningham&quot;&gt;{{cite journal |author=Cunningham et al |year=1976 |title=Favin versus concanavalin A: Circularly permuted amino acid sequences |journal=PNAS |volume= 76|issue=7 |pages=3218-3222 |pmid=16592676}}&lt;/ref&gt;]]

In 1979, Bruce Cunningham and his colleagues discovered the first instance of a circular permutation in nature (Cunningham79). After determining the peptide sequence of the protein [[Flavin]], they noticed its similarity to a known protein [[Concanavalin_a|Concanavalin A]], but that the ends were circularly permuted. Later work confirmed the circular permutation (Einspar86) and showed that Concanavalin A is circularly permuted post-translationally (Carrington85).

After the discovery of a natural circular permutation, researchers were looking for a way to emulate this process. In 1983, David Goldenberg and Thomas Creighton were able to create a circularly permuted version of a protein by chemically ligating the termini to create a [[cyclic protein]], then introducing new termini elsewhere using [[trypsin]] (Goldenber83). In 1989, Karolin Luger her colleagues introduced a genetic method for making circular permutations by carefully fragmenting and ligating DNA (Luger 89). This method allowed for permutations to be introduced at arbitrary sites, and is still used today to design circularly permuted proteins in the lab.

Despite the early discovery of post-translational circular permutations and the suggestion of a possible genetic mechanism for evolving circular permutants, it was not until 1995 that the first circularly permuted gene was discovered.  [[Saposins]] are a class of small [[antimicrobial]] peptides which often occur together in multi-domain chains. Christopher Ponting and Robert Russel identified a circularly permuted version of a saposin inserted into plant [[aspartic proteinase]], which they light-heartedly nicknamed swaposin [[Pontin95]]. Saposin and swaposin were the first known case of two natural genes related by a circular permutation.

Hundreds of examples of circular permutations were subsequently discovered in nature and produced in the laboratory. The &lt;a&gt;Circular Permutation Database&lt;/a&gt; contains 2,238 circularly permuted proteins with know structures, and many more are known without structures (Lo09).

==The Role of circular permutation in protein engineering==

Many proteins have their termini located close together (Thornton). Because of this, it is often possible to design circular permutations of proteins. Today, circular permutations are generated routinely in the lab using standard genetics techniques (Luger 89). Although some permutation sites prevent the protein from folding correctly, many permutants have been created with nearly identical structure and function to the original protein.

The motivation for creating a circular permutant can vary. Scientists may want to improve some property of the protein, such as 
 * reduce [[Proteolysis|proteolytic]] susceptibility&lt;ref name=&quot;whitehead&quot;&gt;{{cite journal |author=Whitehead et al |year=2009 |title=Tying up the loose ends: circular permutation decreases the proteolytic susceptibility of recombinant proteins |journal=Prot Eng. Design |volume=22|issue=10 |pages=607-513 |pmid=19622546  }}&lt;/ref&gt;
 * improve [[Catalysis|catalytic activity]]
 * alter substrate or [[Ligand_binding|ligand binding]] 
 * improve [[thermostability]] (Topel99)
Alternately, scientists may be interested in properties of the original protein, such as
 * the order in which it folds (Viguera96,Capraro08)
 * which structural elements are essential (Huang11)

* design of novel [[Biocatalyst|biocatalysts]] and biosensors

&lt;!-- Artificially constructed circularly permuted proteins are being used in [[Protein_engineering|protein engineering]] to stabilize proteins. They have been show to decrease the [[Proteolysis|proteolytic]] susceptibility of [[Recombinant_protein|recombinant proteins]] &lt;ref name=&quot;whitehead&quot;&gt;{{cite journal |author=Whitehead et al |year=2009 |title=Tying up the loose ends: circular permutation decreases the proteolytic susceptibility of recombinant proteins |journal=Prot Eng. Design |volume=22|issue=10 |pages=607-513 |pmid=19622546  }}&lt;/ref&gt;, They have been used used to insert [[Protein_domain|domains]] into [[Green_fluorescent_protein|green fluorescent protein]] &lt;ref name=&quot;Baird&quot;&gt;{{cite journal |author=Baird GS, Zacharias DA, Tsien RY. |year=1999 |title=Circular permutation and receptor insertion within green fluorescent proteins. |journal=PNAS |volume=96|issue=20 |pages=11241-11246. |pmid= 10500161  }}&lt;/ref&gt;. There are several studies that use circular permutations to manipulate protein scaffolds, resulting in improved [[Catalysis|catalytic activity]] and altered substrate or [[Ligand_binding|ligand binding]] affinity. Circular permutations have been also used to enable the design of novel [[Biocatalyst|biocatalysts]] and biosensors. For a review on this see &lt;ref name=&quot;Yu&quot;&gt;{{cite journal |author=Yu and Lutz |year=2011 |title=Circular permutation: a different way to engineer enzyme structure and function. |journal=Trends Biotechnol.  |volume=29|issue=1|pages=18-25 |pmid= 	21087800  }}&lt;/ref&gt;. --&gt;

==Programmatic detection of Circular Permutations==

A number of algorithms are available to detect circularly permuted proteins. These can be divided into sequence alignments and structure alignment algorithms. Several algorithms are available that have not been optimized for the detection of CPs, but they are based on principles that allow the detection of topology independent similarities and as such are suitable for the alignment of CPs as well.

&lt;!-- Link to [[Structural alignment software]] and [[List of sequence alignment software]] --&gt;

{| class=&quot;sortable wikitable&quot; border=&quot;0&quot; align=&quot;center&quot; style=&quot;border: 1px solid #999; background-color:#FFFFFF&quot;
|-align=&quot;left&quot; bgcolor=&quot;#CCCCCC&quot;
! NAME || Type
! Description || Author || Year || Availability
|- 
|C α -match || Structure, topology independent || Uses geometric hashing for the topology independent comparison of proteins || Bachar et al. || 1993 || 
|- 
| Uliel at al || Sequence||First suggestion how a sequence comparison algorithm for the detection of CPs can work || Uliel et al || 1999 ||
|- 
| SHEBA || Structure || Duplicate a sequence in the middle; use SHEBA algorithm for structure alignment; Determine new cut position after structure alignment;|| Jung&amp; Lee || 2001 || 
|- 
| Multiprot || Structure, Topology independent|| Calculates a sequence order independent multiple protein structure alignment || Shatsky || 2004 ||  [http://bioinfo3d.cs.tau.ac.il/MultiProt/ server, download]
|- 
| RASPODOM || Sequence comparison || Modified Needleman&amp;Wunsch sequence comparison algorithm || Weiner et al || 2005 || [http://iebservices.uni-muenster.de/raspodom/ server]
|- 
| CPSARST || Structure || Describes  protein structures as one-dimensional text strings by using a Ramachandran sequential transformation (RST) algorithm.  Detects CPs through a duplication of  the sequence represention and “double filter-and-refine” strategy. || Lo, Lyu|| 2008 || [http://sarst.life.nthu.edu.tw/ server]
|- 
| GANGSTA +|| Structure || Works in two stages. Stage one identifies coarse alignments based on secondary structure  elements. Stage two refines the alignment on residue level and extends into loop regions.|| Schmidt-Goenner et. al. || 2009 || [http://agknapp.chemie.fu-berlin.de/gplus/ server] [http://agknapp.chemie.fu-berlin.de/gplus/?page=downloads download]
|- 
| SANA || Structure || Detect initial aligned fragment pairs. Build network of possible AFPs. Use random-mate algorithm to connect components to a graph.||  Wang et al. || 2010 || [http://zhangroup.aporc.org/bioinfo/SANA download]
|- 
| CE-CP || Structure || Built on top of [http://en.wikipedia.org/wiki/Structural_alignment#Combinatorial_extension Combinatorial Extension] algorithm. Duplicates atoms before alignment, truncates results after alignment || Bliven et al || unpublished || [http://www.rcsb.org/pdb/workbench/workbench.do server] [http://source.rcsb.org/ download] 
|}

==Acknowledgements==

A stub of this article authored primarily by AP was previously published on wikipedia. While the authors were careful not to include the work of others for licensing reasons, they would like to thank individuals from the wikipedia community for subsequent contributions to that stub.

==Further reading==

* David Goodsell (2010) ''Concanavalin A and Circular Permutation'' RCSB PDB Molecule of the Month  [http://www.rcsb.org/pdb/101/motm.do?momID=124 ]
* &lt;ref name=&quot;Yu&quot;&gt;{{cite journal |author=Yu and Lutz |year=2011 |title=Circular permutation: a different way to engineer enzyme structure and function. |journal=Trends Biotechnol.  |volume=29|issue=1|pages=18-25 |pmid=21087800  }}&lt;/ref&gt;
==See Also==

* [[Circular Permutation]]

== References ==


  1. Sequence Alignment
	1. Uliel, S., Fliess, A., Amir, A., &amp; Unger, R. (1999). A simple algorithm for detecting circular permutations in proteins Bioinformatics, 15(11), 930–936.

  2. GANGSTA+
	1. Schmidt-Goenner, T., Guerler, A., Kolbeck, B., &amp; Knapp, E. W. (2010). Circular permuted proteins in the universe of protein folds. Proteins, 78(7), 1618–1630. doi:10.1002/prot.22678

  3. SHEBA
	1. Jung, J., &amp; Lee, B. (2001). Circularly permuted proteins in the protein structure database Protein science : a publication of the Protein Society, 10(9), 1881–1886. doi:10.1110/ps.05801
  	1. Use SHEBA with all cut points
  	2. Find 5% of SCOP are CP.
  	3. Use stringent filtering criteria: no symmetric, etc
  	4. TODO read this more thoroughly
  4. CPSARST
	1. Lo WC, Lyu PC. CPSARST: an efficient circular permutation search tool applied to the detection of novel protein structural relationships. Genome Biol. 2008 Jan 18;9(1):R11.


http://www.ncbi.nlm.nih.gov/pubmed/18201387
	1. Lo, W.-C., Lee, C.-C., Lee, C.-Y., &amp; Lyu, P.-C. (2009). CPDB: a database of circular permutation in proteins. Nucleic acids research, 37(Database issue), D328–32. doi:10.1093/nar/gkn679

  	1. Find 4169/ 26349 CPs (15%)
  5. RASPODOM
	1. Weiner, J., Thomas, G., &amp; Bornberg-Bauer, E. (2005). Rapid motif-based prediction of circular permutations in multi-domain proteins Bioinformatics, 21(7), 932–937. doi:10.1093/bioinformatics/bti085

  6. CECP!

7. C alhpa match  Bachar O, Fischer D, Nussinov R, Wolfson H (1993) A computer version based technique for 3-d sequence independent structural comparison of proteins. Protein Eng 6:279–288

8. 
Birzele F, Gewehr JE, Csaba G, Zimmer R (2007) Vorolign-fast structural alignment using Voronoi contacts.

{{reflist|2}}

[[Category:Proteins]]</text>
    </revision>
    <revision>
      <id>65</id>
      <timestamp>2011-11-10T17:06:12Z</timestamp>
      <contributor>
        <username>Andreas</username>
        <id>3</id>
      </contributor>
      <text xml:space="preserve" bytes="15727">&lt;!-- Starting from 00:53, 29 May 2011‎. All major revisions before this point were made by Andorsch.

{{Context|date=May 2011}}

=== WIKI TEXT BEGINS HERE === --&gt;
'''Circular permutation''' is a process during [[Evolution|evolution]] that changes the order of [[Amino_acids|amino acids]] in a [[Protein_sequence|protein sequence]], resulting in a [[Protein_structure|protein structure]] with different connectivity, but overall similar three dimensional shape. Artificially created permutations have been used for various purposes in [[Protein_engineering|protein engineering]] and [[Protein_design|design]]. This is directly analogous to the mathematical notion of a [[cyclic permutation]] over the set of residues in a protein.

[[Image:CircularPermutationInProteins.png|thumb|Schematic representation of a circular permutation in two proteins. The first protein (outer circle) has the sequence a-b-c. After the permutation the second protein (inner circle) has the sequence c-a-b. The letters N and C indicate the location of the amino- and carboxy- termini of the protein sequences and how their positions change relative to each other. ]]

==Evolution==

There are two main models that are currently being used to explain the evolution of circularly permuted proteins. Both have compelling examples supporting them, but the relative contribution of each model in evolution is still under debate (Weiner06).

===Permutation by Duplication===

[[Image: cp_evolution.png|thumb| Permutation by Duplication mechanism, fission/fusion mechanism]]

The earliest model proposed for circular permutations to occur in [[Gene|genes]] rather than in proteins after translation is the '''permutation by duplication''' mechanism (Cunningham79). In this model, a precursor gene first undergoes a duplication and fusion to form a large [[tandem repeat]]. Next, [[Codon#Start.2Fstop_codons|start and stop codons]] are introduced

A model that can explain how circular permutations can occur during [[Evolution|evolution]] is [[Gene_duplication|gene duplication]] of a precursor [[Gene|gene]].
&lt;ref name=&quot;Jeltsch&quot;&gt;{{cite journal |author=Jeltsch A |year=1999 |title=Circular permutations in the molecular evolution of DNA methyltransferases |journal=J. Mol. Evol. |volume= 49|issue=1 |pages=161-164 |pmid=10368444  }}&lt;/ref&gt;
If both genes become fused this leads to a tandem protein. The 5’ and 3’ part of the gene can get lost again for example by insertion of a [[Stop_codon|stop codon]]. Many [[Protein_structure|protein structures]] are observed to have their [[N_terminus|N-]] and [[C_terminus|C-termini]] in close proximity in space. This characteristic contributes that such permutation events can get tolerated. The N- and C-termini of the protein are fused and different N- and C- termini are being introduced, while keeping the overall arrangements of [[Protein_structure#Secondary_structure|secondary structure elements]] essentially unmodified.

* expect intermediate proteins
* start/stop will tend to preserve exactly one copy of each section of the original protein, while tolerating the loss of duplicated portions

===Fission and Fusion===

Another model for the evolution of circular permutations is the '''Fission and Fusion''' model. The process starts with two partial proteins. These may represent two independent polypeptides (such as two parts of a [[heterodimer]]), or may have originally been halves of a single protein which underwent a fission event to become two polypeptides.

The two proteins can later fuse together to form a single polypeptide. Regardless of which protein comes first, this fusion protein may show similar function. Thus if a fusion between two proteins occurs twice in evolution (either between [[paralogues]] within the same species or between [[orthologues]] in different species) but in a different order, the resulting fusion proteins will be related by a circular permutation.

* Expect to see the halves independently

=== Other processes that can lead to Circular Permutations ===


====Post-translational modification====


The two evolutionary models mentioned above describe ways in which genes may be circularly permuted, resulting in a circularly permuted protein after [[translation]]. Proteins can also be circularly permuted via [[Post-translational modification]], without permuting the underlying gene.  CPs can happen spontaneously through [[auto-catalysis]], as in the case of Concanavalin A (Bowles88) (see Fig 2). Alternately, permutation may require restriction enzymes and ligases (needs ref, or possibly use Goldenberg83 artificial case).

==History==

[[Image:ConcanavalinALectin.png |thumb|Two proteins that are related by a circular permutation: [[Concanavalin_a|Concanavalin A]] (left) {{PDB|3cna}}, and Peanut Lectin (right), {{PDB|2pel}}. The two proteins are colored using a “rainbow” coloring scheme, showing the N-terminus in red and C-terminus in blue. As can be seen the 3-dimensional fold is highly similar, however the N and C- termini are located on different positions of the protein.  &lt;ref name=&quot;Cunningham&quot;&gt;{{cite journal |author=Cunningham et al |year=1976 |title=Favin versus concanavalin A: Circularly permuted amino acid sequences |journal=PNAS |volume= 76|issue=7 |pages=3218-3222 |pmid=16592676}}&lt;/ref&gt;]]

In 1979, Bruce Cunningham and his colleagues discovered the first instance of a circular permutation in nature (Cunningham79). After determining the peptide sequence of the protein [[Flavin]], they noticed its similarity to a known protein [[Concanavalin_a|Concanavalin A]], but that the ends were circularly permuted. Later work confirmed the circular permutation (Einspar86) and showed that Concanavalin A is circularly permuted post-translationally (Carrington85).

After the discovery of a natural circular permutation, researchers were looking for a way to emulate this process. In 1983, David Goldenberg and Thomas Creighton were able to create a circularly permuted version of a protein by chemically ligating the termini to create a [[cyclic protein]], then introducing new termini elsewhere using [[trypsin]] (Goldenber83). In 1989, Karolin Luger her colleagues introduced a genetic method for making circular permutations by carefully fragmenting and ligating DNA (Luger 89). This method allowed for permutations to be introduced at arbitrary sites, and is still used today to design circularly permuted proteins in the lab.

Despite the early discovery of post-translational circular permutations and the suggestion of a possible genetic mechanism for evolving circular permutants, it was not until 1995 that the first circularly permuted gene was discovered.  [[Saposins]] are a class of small [[antimicrobial]] peptides which often occur together in multi-domain chains. Christopher Ponting and Robert Russel identified a circularly permuted version of a saposin inserted into plant [[aspartic proteinase]], which they light-heartedly nicknamed swaposin [[Pontin95]]. Saposin and swaposin were the first known case of two natural genes related by a circular permutation.

Hundreds of examples of circular permutations were subsequently discovered in nature and produced in the laboratory. The &lt;a&gt;Circular Permutation Database&lt;/a&gt; contains 2,238 circularly permuted proteins with know structures, and many more are known without structures (Lo09).

==The Role of circular permutation in protein engineering==

Many proteins have their termini located close together (Thornton). Because of this, it is often possible to design circular permutations of proteins. Today, circular permutations are generated routinely in the lab using standard genetics techniques (Luger 89). Although some permutation sites prevent the protein from folding correctly, many permutants have been created with nearly identical structure and function to the original protein.

The motivation for creating a circular permutant can vary. Scientists may want to improve some property of the protein, such as 
 * reduce [[Proteolysis|proteolytic]] susceptibility&lt;ref name=&quot;whitehead&quot;&gt;{{cite journal |author=Whitehead et al |year=2009 |title=Tying up the loose ends: circular permutation decreases the proteolytic susceptibility of recombinant proteins |journal=Prot Eng. Design |volume=22|issue=10 |pages=607-513 |pmid=19622546  }}&lt;/ref&gt;
 * improve [[Catalysis|catalytic activity]]
 * alter substrate or [[Ligand_binding|ligand binding]] 
 * improve [[thermostability]] (Topel99)
Alternately, scientists may be interested in properties of the original protein, such as
 * the order in which it folds (Viguera96,Capraro08)
 * which structural elements are essential (Huang11)

* design of novel [[Biocatalyst|biocatalysts]] and biosensors

&lt;!-- Artificially constructed circularly permuted proteins are being used in [[Protein_engineering|protein engineering]] to stabilize proteins. They have been show to decrease the [[Proteolysis|proteolytic]] susceptibility of [[Recombinant_protein|recombinant proteins]] &lt;ref name=&quot;whitehead&quot;&gt;{{cite journal |author=Whitehead et al |year=2009 |title=Tying up the loose ends: circular permutation decreases the proteolytic susceptibility of recombinant proteins |journal=Prot Eng. Design |volume=22|issue=10 |pages=607-513 |pmid=19622546  }}&lt;/ref&gt;, They have been used used to insert [[Protein_domain|domains]] into [[Green_fluorescent_protein|green fluorescent protein]] &lt;ref name=&quot;Baird&quot;&gt;{{cite journal |author=Baird GS, Zacharias DA, Tsien RY. |year=1999 |title=Circular permutation and receptor insertion within green fluorescent proteins. |journal=PNAS |volume=96|issue=20 |pages=11241-11246. |pmid= 10500161  }}&lt;/ref&gt;. There are several studies that use circular permutations to manipulate protein scaffolds, resulting in improved [[Catalysis|catalytic activity]] and altered substrate or [[Ligand_binding|ligand binding]] affinity. Circular permutations have been also used to enable the design of novel [[Biocatalyst|biocatalysts]] and biosensors. For a review on this see &lt;ref name=&quot;Yu&quot;&gt;{{cite journal |author=Yu and Lutz |year=2011 |title=Circular permutation: a different way to engineer enzyme structure and function. |journal=Trends Biotechnol.  |volume=29|issue=1|pages=18-25 |pmid= 	21087800  }}&lt;/ref&gt;. --&gt;

==Programmatic detection of Circular Permutations==

A number of algorithms are available to detect circularly permuted proteins. These can be divided into sequence alignments and structure alignment algorithms. Several algorithms are available that have not been optimized for the detection of CPs, but they are based on principles that allow the detection of topology independent similarities and as such are suitable for the alignment of CPs as well.

&lt;!-- Link to [[Structural alignment software]] and [[List of sequence alignment software]] --&gt;

{| class=&quot;sortable wikitable&quot; border=&quot;0&quot; align=&quot;center&quot; style=&quot;border: 1px solid #999; background-color:#FFFFFF&quot;
|-align=&quot;left&quot; bgcolor=&quot;#CCCCCC&quot;
! NAME || Type
! Description || Author || Year || Availability
|- 
|C α -match || Structure, topology independent || Uses geometric hashing for the topology independent comparison of proteins || Bachar et al. || 1993 || 
|- 
| Uliel at al || Sequence||First suggestion how a sequence comparison algorithm for the detection of CPs can work || Uliel et al || 1999 ||
|- 
| SHEBA || Structure || Duplicate a sequence in the middle; use SHEBA algorithm for structure alignment; Determine new cut position after structure alignment;|| Jung&amp; Lee || 2001 || 
|- 
| Multiprot || Structure, Topology independent|| Calculates a sequence order independent multiple protein structure alignment || Shatsky || 2004 ||  [http://bioinfo3d.cs.tau.ac.il/MultiProt/ server, download]
|- 
| RASPODOM || Sequence comparison || Modified Needleman&amp;Wunsch sequence comparison algorithm || Weiner et al || 2005 || [http://iebservices.uni-muenster.de/raspodom/ server]
|- 
| CPSARST || Structure || Describes  protein structures as one-dimensional text strings by using a Ramachandran sequential transformation (RST) algorithm.  Detects CPs through a duplication of  the sequence represention and “double filter-and-refine” strategy. || Lo, Lyu|| 2008 || [http://sarst.life.nthu.edu.tw/ server]
|- 
| GANGSTA +|| Structure || Works in two stages. Stage one identifies coarse alignments based on secondary structure  elements. Stage two refines the alignment on residue level and extends into loop regions.|| Schmidt-Goenner et. al. || 2009 || [http://agknapp.chemie.fu-berlin.de/gplus/ server] [http://agknapp.chemie.fu-berlin.de/gplus/?page=downloads download]
|- 
| SANA || Structure || Detect initial aligned fragment pairs. Build network of possible AFPs. Use random-mate algorithm to connect components to a graph.||  Wang et al. || 2010 || [http://zhangroup.aporc.org/bioinfo/SANA download]
|- 
| CE-CP || Structure || Built on top of [http://en.wikipedia.org/wiki/Structural_alignment#Combinatorial_extension Combinatorial Extension] algorithm. Duplicates atoms before alignment, truncates results after alignment || Bliven et al || unpublished || [http://www.rcsb.org/pdb/workbench/workbench.do server] [http://source.rcsb.org/ download] 
|}

==Acknowledgements==

A stub of this article authored primarily by AP was previously published on wikipedia. While the authors were careful not to include the work of others for licensing reasons, they would like to thank individuals from the wikipedia community for subsequent contributions to that stub.

==Further reading==

* David Goodsell (2010) ''Concanavalin A and Circular Permutation'' RCSB PDB Molecule of the Month  [http://www.rcsb.org/pdb/101/motm.do?momID=124 ]
* &lt;ref name=&quot;Yu&quot;&gt;{{cite journal |author=Yu and Lutz |year=2011 |title=Circular permutation: a different way to engineer enzyme structure and function. |journal=Trends Biotechnol.  |volume=29|issue=1|pages=18-25 |pmid=21087800  }}&lt;/ref&gt;
==See Also==

* [[Circular Permutation]]

== References ==


  1. Sequence Alignment
	1. Uliel, S., Fliess, A., Amir, A., &amp; Unger, R. (1999). A simple algorithm for detecting circular permutations in proteins Bioinformatics, 15(11), 930–936.

  2. GANGSTA+
	1. Schmidt-Goenner, T., Guerler, A., Kolbeck, B., &amp; Knapp, E. W. (2010). Circular permuted proteins in the universe of protein folds. Proteins, 78(7), 1618–1630. doi:10.1002/prot.22678

  3. SHEBA
	1. Jung, J., &amp; Lee, B. (2001). Circularly permuted proteins in the protein structure database Protein science : a publication of the Protein Society, 10(9), 1881–1886. doi:10.1110/ps.05801
  	1. Use SHEBA with all cut points
  	2. Find 5% of SCOP are CP.
  	3. Use stringent filtering criteria: no symmetric, etc
  	4. TODO read this more thoroughly
  4. CPSARST
	1. Lo WC, Lyu PC. CPSARST: an efficient circular permutation search tool applied to the detection of novel protein structural relationships. Genome Biol. 2008 Jan 18;9(1):R11.


http://www.ncbi.nlm.nih.gov/pubmed/18201387
	1. Lo, W.-C., Lee, C.-C., Lee, C.-Y., &amp; Lyu, P.-C. (2009). CPDB: a database of circular permutation in proteins. Nucleic acids research, 37(Database issue), D328–32. doi:10.1093/nar/gkn679

  	1. Find 4169/ 26349 CPs (15%)
  5. RASPODOM
	1. Weiner, J., Thomas, G., &amp; Bornberg-Bauer, E. (2005). Rapid motif-based prediction of circular permutations in multi-domain proteins Bioinformatics, 21(7), 932–937. doi:10.1093/bioinformatics/bti085

  6. CECP!

7. C alhpa match  Bachar O, Fischer D, Nussinov R, Wolfson H (1993) A computer version based technique for 3-d sequence independent structural comparison of proteins. Protein Eng 6:279–288

8. 
Birzele F, Gewehr JE, Csaba G, Zimmer R (2007) Vorolign-fast structural alignment using Voronoi contacts.

{{reflist|2}}

[[Category:Proteins]]</text>
    </revision>
    <revision>
      <id>66</id>
      <timestamp>2011-11-10T17:16:37Z</timestamp>
      <contributor>
        <username>Andreas</username>
        <id>3</id>
      </contributor>
      <comment>/* Acknowledgements */</comment>
      <text xml:space="preserve" bytes="15773">&lt;!-- Starting from 00:53, 29 May 2011‎. All major revisions before this point were made by Andorsch.

{{Context|date=May 2011}}

=== WIKI TEXT BEGINS HERE === --&gt;
'''Circular permutation''' is a process during [[Evolution|evolution]] that changes the order of [[Amino_acids|amino acids]] in a [[Protein_sequence|protein sequence]], resulting in a [[Protein_structure|protein structure]] with different connectivity, but overall similar three dimensional shape. Artificially created permutations have been used for various purposes in [[Protein_engineering|protein engineering]] and [[Protein_design|design]]. This is directly analogous to the mathematical notion of a [[cyclic permutation]] over the set of residues in a protein.

[[Image:CircularPermutationInProteins.png|thumb|Schematic representation of a circular permutation in two proteins. The first protein (outer circle) has the sequence a-b-c. After the permutation the second protein (inner circle) has the sequence c-a-b. The letters N and C indicate the location of the amino- and carboxy- termini of the protein sequences and how their positions change relative to each other. ]]

==Evolution==

There are two main models that are currently being used to explain the evolution of circularly permuted proteins. Both have compelling examples supporting them, but the relative contribution of each model in evolution is still under debate (Weiner06).

===Permutation by Duplication===

[[Image: cp_evolution.png|thumb| Permutation by Duplication mechanism, fission/fusion mechanism]]

The earliest model proposed for circular permutations to occur in [[Gene|genes]] rather than in proteins after translation is the '''permutation by duplication''' mechanism (Cunningham79). In this model, a precursor gene first undergoes a duplication and fusion to form a large [[tandem repeat]]. Next, [[Codon#Start.2Fstop_codons|start and stop codons]] are introduced

A model that can explain how circular permutations can occur during [[Evolution|evolution]] is [[Gene_duplication|gene duplication]] of a precursor [[Gene|gene]].
&lt;ref name=&quot;Jeltsch&quot;&gt;{{cite journal |author=Jeltsch A |year=1999 |title=Circular permutations in the molecular evolution of DNA methyltransferases |journal=J. Mol. Evol. |volume= 49|issue=1 |pages=161-164 |pmid=10368444  }}&lt;/ref&gt;
If both genes become fused this leads to a tandem protein. The 5’ and 3’ part of the gene can get lost again for example by insertion of a [[Stop_codon|stop codon]]. Many [[Protein_structure|protein structures]] are observed to have their [[N_terminus|N-]] and [[C_terminus|C-termini]] in close proximity in space. This characteristic contributes that such permutation events can get tolerated. The N- and C-termini of the protein are fused and different N- and C- termini are being introduced, while keeping the overall arrangements of [[Protein_structure#Secondary_structure|secondary structure elements]] essentially unmodified.

* expect intermediate proteins
* start/stop will tend to preserve exactly one copy of each section of the original protein, while tolerating the loss of duplicated portions

===Fission and Fusion===

Another model for the evolution of circular permutations is the '''Fission and Fusion''' model. The process starts with two partial proteins. These may represent two independent polypeptides (such as two parts of a [[heterodimer]]), or may have originally been halves of a single protein which underwent a fission event to become two polypeptides.

The two proteins can later fuse together to form a single polypeptide. Regardless of which protein comes first, this fusion protein may show similar function. Thus if a fusion between two proteins occurs twice in evolution (either between [[paralogues]] within the same species or between [[orthologues]] in different species) but in a different order, the resulting fusion proteins will be related by a circular permutation.

* Expect to see the halves independently

=== Other processes that can lead to Circular Permutations ===


====Post-translational modification====


The two evolutionary models mentioned above describe ways in which genes may be circularly permuted, resulting in a circularly permuted protein after [[translation]]. Proteins can also be circularly permuted via [[Post-translational modification]], without permuting the underlying gene.  CPs can happen spontaneously through [[auto-catalysis]], as in the case of Concanavalin A (Bowles88) (see Fig 2). Alternately, permutation may require restriction enzymes and ligases (needs ref, or possibly use Goldenberg83 artificial case).

==History==

[[Image:ConcanavalinALectin.png |thumb|Two proteins that are related by a circular permutation: [[Concanavalin_a|Concanavalin A]] (left) {{PDB|3cna}}, and Peanut Lectin (right), {{PDB|2pel}}. The two proteins are colored using a “rainbow” coloring scheme, showing the N-terminus in red and C-terminus in blue. As can be seen the 3-dimensional fold is highly similar, however the N and C- termini are located on different positions of the protein.  &lt;ref name=&quot;Cunningham&quot;&gt;{{cite journal |author=Cunningham et al |year=1976 |title=Favin versus concanavalin A: Circularly permuted amino acid sequences |journal=PNAS |volume= 76|issue=7 |pages=3218-3222 |pmid=16592676}}&lt;/ref&gt;]]

In 1979, Bruce Cunningham and his colleagues discovered the first instance of a circular permutation in nature (Cunningham79). After determining the peptide sequence of the protein [[Flavin]], they noticed its similarity to a known protein [[Concanavalin_a|Concanavalin A]], but that the ends were circularly permuted. Later work confirmed the circular permutation (Einspar86) and showed that Concanavalin A is circularly permuted post-translationally (Carrington85).

After the discovery of a natural circular permutation, researchers were looking for a way to emulate this process. In 1983, David Goldenberg and Thomas Creighton were able to create a circularly permuted version of a protein by chemically ligating the termini to create a [[cyclic protein]], then introducing new termini elsewhere using [[trypsin]] (Goldenber83). In 1989, Karolin Luger her colleagues introduced a genetic method for making circular permutations by carefully fragmenting and ligating DNA (Luger 89). This method allowed for permutations to be introduced at arbitrary sites, and is still used today to design circularly permuted proteins in the lab.

Despite the early discovery of post-translational circular permutations and the suggestion of a possible genetic mechanism for evolving circular permutants, it was not until 1995 that the first circularly permuted gene was discovered.  [[Saposins]] are a class of small [[antimicrobial]] peptides which often occur together in multi-domain chains. Christopher Ponting and Robert Russel identified a circularly permuted version of a saposin inserted into plant [[aspartic proteinase]], which they light-heartedly nicknamed swaposin [[Pontin95]]. Saposin and swaposin were the first known case of two natural genes related by a circular permutation.

Hundreds of examples of circular permutations were subsequently discovered in nature and produced in the laboratory. The &lt;a&gt;Circular Permutation Database&lt;/a&gt; contains 2,238 circularly permuted proteins with know structures, and many more are known without structures (Lo09).

==The Role of circular permutation in protein engineering==

Many proteins have their termini located close together (Thornton). Because of this, it is often possible to design circular permutations of proteins. Today, circular permutations are generated routinely in the lab using standard genetics techniques (Luger 89). Although some permutation sites prevent the protein from folding correctly, many permutants have been created with nearly identical structure and function to the original protein.

The motivation for creating a circular permutant can vary. Scientists may want to improve some property of the protein, such as 
 * reduce [[Proteolysis|proteolytic]] susceptibility&lt;ref name=&quot;whitehead&quot;&gt;{{cite journal |author=Whitehead et al |year=2009 |title=Tying up the loose ends: circular permutation decreases the proteolytic susceptibility of recombinant proteins |journal=Prot Eng. Design |volume=22|issue=10 |pages=607-513 |pmid=19622546  }}&lt;/ref&gt;
 * improve [[Catalysis|catalytic activity]]
 * alter substrate or [[Ligand_binding|ligand binding]] 
 * improve [[thermostability]] (Topel99)
Alternately, scientists may be interested in properties of the original protein, such as
 * the order in which it folds (Viguera96,Capraro08)
 * which structural elements are essential (Huang11)

* design of novel [[Biocatalyst|biocatalysts]] and biosensors
[truncated: 3,800,447 more chars]
